# Supplementary material for: Parental neural responsivity to infants’ visual attention: How mature brains influence immature brains during social interaction
Source: PLoS Biol. 2018 Dec 13;16(12):e2006328. doi: 10.1371/journal.pbio.2006328 (PMC6292577; doi:10.1371/journal.pbio.2006328)
Supplement: S1 Data — (XLSX) [file pbio.2006328.s011.xlsx]

## Sheet: 2a
0.00035368	0.00036373	0.00035036	0.00031754	0.00027782	0.00020934	9.3654e-05	-5.1773e-05	-0.0001973	-0.00034337	-0.00049422	-0.00064217	-0.00075332	-0.00079737	-0.00077815	-0.00071802	-0.00061593	-0.0004673	-0.00029423	-0.00012117	3.6088e-05	0.00015851	0.00023717	0.00030622	0.00038669	0.00046278	0.00051216	0.00053585	0.00057047	0.00062895	0.00069152	0.00075387	0.00082644	0.00090823	0.00099181	0.0010726	0.0011143	0.0010894	0.0010122	0.00090752	0.0007913	0.00069482	0.00063312	0.00059448	0.00056093	0.00052875	0.0005131	0.00051864	0.0005398	0.00057601
0.0021612	0.0021926	0.0021095	0.0019272	0.0016842	0.0012823	0.0006758	-1.8608e-05	-0.00066286	-0.0012638	-0.0018621	-0.0024384	-0.0028418	-0.0029459	-0.0027465	-0.0023221	-0.0016983	-0.00087854	6.645e-05	0.0010349	0.0019041	0.0025483	0.0029581	0.003332	0.0037718	0.0042041	0.0045385	0.0047768	0.0050673	0.005463	0.005899	0.0063525	0.0068468	0.0073484	0.007792	0.0081502	0.0082969	0.0081326	0.0077242	0.0071917	0.0066073	0.0061013	0.0057416	0.0054593	0.0051539	0.0048149	0.0045424	0.0043752	0.0043056	0.0043282
0.0056655	0.0056886	0.0055208	0.0051508	0.0045745	0.0036589	0.0024417	0.0011962	0.00015799	-0.00069318	-0.0014724	-0.0021601	-0.0024989	-0.0023018	-0.0015154	-0.00022068	0.0014437	0.0033864	0.0055594	0.00783	0.0098919	0.011434	0.012506	0.013544	0.014725	0.015907	0.016969	0.017934	0.019027	0.020331	0.021796	0.023355	0.024963	0.026498	0.027757	0.028648	0.029028	0.028767	0.027966	0.026853	0.025559	0.024283	0.023146	0.022023	0.020723	0.01925	0.017852	0.016673	0.015778	0.015147
0.0091548	0.009196	0.009177	0.008942	0.0083304	0.0073948	0.0063717	0.005474	0.0048391	0.0044841	0.0042858	0.0042492	0.0045419	0.0052931	0.0066427	0.0086141	0.010928	0.013352	0.01594	0.018688	0.021335	0.023544	0.025403	0.027329	0.029436	0.031568	0.03367	0.035824	0.038174	0.040792	0.043743	0.046894	0.050041	0.053011	0.05551	0.057352	0.058466	0.058772	0.058285	0.057196	0.055597	0.053583	0.051274	0.048665	0.04567	0.042319	0.038913	0.03577	0.033126	0.030939
0.012523	0.012816	0.013258	0.013519	0.013378	0.013108	0.012947	0.012762	0.012541	0.012449	0.012463	0.012492	0.012507	0.012715	0.013384	0.014617	0.016149	0.017741	0.0194	0.02122	0.023293	0.025461	0.027677	0.030121	0.032861	0.035711	0.038566	0.041497	0.044568	0.047844	0.051469	0.055363	0.059279	0.063109	0.066647	0.069686	0.072065	0.07362	0.074258	0.074023	0.072841	0.070661	0.067659	0.064132	0.060231	0.055924	0.051397	0.047136	0.043476	0.040333
0.014856	0.015395	0.016125	0.016767	0.017227	0.017711	0.018288	0.018683	0.018871	0.019129	0.019424	0.019389	0.018765	0.017842	0.01705	0.016635	0.016512	0.016516	0.016618	0.016931	0.017708	0.018827	0.020134	0.021777	0.023934	0.02638	0.028891	0.031342	0.033617	0.035726	0.037991	0.040635	0.043545	0.046575	0.0496	0.052599	0.055418	0.057737	0.059379	0.060226	0.059975	0.058441	0.05593	0.052978	0.049836	0.046356	0.04259	0.039032	0.036	0.033368
0.010483	0.010839	0.011338	0.01198	0.01284	0.01386	0.014914	0.015925	0.016976	0.018205	0.019482	0.020354	0.020447	0.019853	0.018842	0.017752	0.016871	0.016088	0.015321	0.014708	0.014555	0.014686	0.014846	0.015178	0.015945	0.017014	0.018149	0.019034	0.019465	0.019506	0.019616	0.020235	0.021397	0.022896	0.024664	0.026857	0.029317	0.031472	0.032989	0.033723	0.033379	0.031857	0.029502	0.026841	0.024219	0.021602	0.018898	0.016357	0.014219	0.012388
-0.00051643	-0.00045651	-0.00026129	0.00022187	0.0010719	0.0020875	0.0031451	0.0043916	0.0059524	0.0077202	0.0095073	0.011011	0.011871	0.011955	0.011273	0.010188	0.0093295	0.0086386	0.0078223	0.0069384	0.0063876	0.0060621	0.0056297	0.0050631	0.0046013	0.0043715	0.0041506	0.0035135	0.00246	0.0013036	0.00037675	-9.0841e-05	-9.2373e-05	0.00024019	0.0010294	0.0024142	0.0040668	0.0053243	0.0058836	0.0057021	0.0047214	0.0030639	0.00087139	-0.0016858	-0.0041555	-0.0062051	-0.0079063	-0.0093751	-0.01065	-0.011778
-0.011371	-0.01127	-0.010938	-0.010346	-0.0095875	-0.0088323	-0.008032	-0.0069624	-0.00563	-0.004299	-0.0031209	-0.0021225	-0.001484	-0.0014023	-0.0019664	-0.0027528	-0.0032353	-0.0035839	-0.0042128	-0.0050729	-0.0057221	-0.006177	-0.0067268	-0.0074912	-0.0083688	-0.0091896	-0.010151	-0.0115	-0.012965	-0.014166	-0.015028	-0.015567	-0.015788	-0.015639	-0.014852	-0.013423	-0.011807	-0.01058	-0.0098875	-0.0096841	-0.0099448	-0.010566	-0.011601	-0.013034	-0.014307	-0.014999	-0.015268	-0.015432	-0.015782	-0.01637
-0.014128	-0.01421	-0.014016	-0.013513	-0.012935	-0.01251	-0.012096	-0.011423	-0.010491	-0.0095185	-0.0086914	-0.007965	-0.0074008	-0.0071772	-0.0073521	-0.0075322	-0.0075589	-0.0077168	-0.0081917	-0.0088128	-0.0093001	-0.0097224	-0.010205	-0.010732	-0.011322	-0.011981	-0.012889	-0.014073	-0.015327	-0.016318	-0.016912	-0.017134	-0.016939	-0.016167	-0.014719	-0.012755	-0.010667	-0.0088622	-0.0072608	-0.0058239	-0.0047695	-0.0042369	-0.0042076	-0.0044471	-0.0044256	-0.0040291	-0.0036804	-0.0036123	-0.0039324	-0.0046582
-0.0090932	-0.0095316	-0.0097387	-0.0095765	-0.0093147	-0.0092846	-0.0093615	-0.0092174	-0.008633	-0.0076564	-0.006582	-0.0055668	-0.004724	-0.0041222	-0.0037647	-0.0035258	-0.0035031	-0.0038559	-0.0043805	-0.0048024	-0.0050666	-0.0053884	-0.0058255	-0.0061527	-0.0063393	-0.0065692	-0.0071515	-0.0080813	-0.0092227	-0.010183	-0.010691	-0.010739	-0.010251	-0.0090981	-0.0073879	-0.0052543	-0.0029467	-0.00082573	0.0011632	0.0029628	0.0042674	0.0049303	0.0051713	0.0052963	0.0056175	0.0059833	0.0059965	0.0055386	0.0046734	0.0035018
-0.0021733	-0.0023015	-0.0022777	-0.0021376	-0.0020834	-0.0023628	-0.0029717	-0.0035843	-0.0037027	-0.003103	-0.0021129	-0.0010361	-3.8059e-06	0.0010278	0.0020097	0.0026578	0.002728	0.0022451	0.0015616	0.00092726	0.00045194	4.4646e-05	-0.00031187	-0.00035006	-0.00012703	-8.3759e-05	-0.00059145	-0.0015399	-0.002684	-0.0035871	-0.0040867	-0.0043026	-0.0041191	-0.0032624	-0.0017666	0.00026018	0.0025866	0.0048624	0.0069088	0.0084786	0.009308	0.0094758	0.0094218	0.0093572	0.0094882	0.0096453	0.0095592	0.0090819	0.0082742	0.0072479
0.0031849	0.0034037	0.003602	0.0036134	0.0034584	0.0030117	0.0020508	0.00087159	0.00014921	0.00028384	0.0010899	0.0022476	0.0034043	0.0044076	0.0051794	0.0054968	0.0052881	0.0046529	0.0037066	0.0025651	0.0015399	0.00078306	0.00038266	0.00054461	0.0011084	0.0014729	0.0012814	0.00058811	-0.00048327	-0.0015335	-0.0023006	-0.002874	-0.0031361	-0.0025585	-0.0010095	0.0011794	0.0035619	0.005857	0.0078553	0.0092816	0.0098566	0.0097162	0.0094837	0.0094566	0.0098626	0.010421	0.010758	0.010736	0.010419	0.0098118
0.0072668	0.007439	0.0074887	0.0073705	0.0072754	0.0070463	0.0063228	0.0053889	0.0048344	0.0050662	0.0061419	0.007704	0.0088996	0.0091942	0.0086897	0.0077756	0.0068422	0.005988	0.0048048	0.0030843	0.0012707	-0.00025306	-0.0011752	-0.0013698	-0.00099869	-0.00061626	-0.0005664	-0.00095212	-0.0019523	-0.003282	-0.0043217	-0.005073	-0.0055642	-0.0051209	-0.0035726	-0.0015128	0.00043268	0.0021024	0.0034711	0.0044791	0.0048866	0.0046773	0.0044685	0.0046377	0.0053534	0.0061889	0.0066597	0.0067642	0.0067509	0.0065948
[truncated: 112 more columns]

## Sheet: 2b
0.00052414	0.00044762	0.00035996	0.00029095	0.00023898	0.00018369	0.00014313	0.00014648	0.00018512	0.00023626	0.00027592	0.00030727	0.00034546	0.00036526	0.00033664	0.00029272	0.00026014	0.00023096	0.00017479	7.6387e-05	-4.5255e-05	-0.00015193	-0.00021846	-0.00023569	-0.00021196	-0.00014546	-3.6957e-05	8.6061e-05	0.00019106	0.00023563	0.00021846	0.00018628	0.0001689	0.00017663	0.00021292	0.00027291	0.00033796	0.00039443	0.0004488	0.00051286	0.00055254	0.00052278	0.0004371	0.00035332	0.00030102	0.00029545	0.00032428	0.0003319	0.00030055	0.00026158
0.0028953	0.0024927	0.002003	0.0015808	0.0012497	0.00094423	0.00074119	0.00075169	0.0009213	0.0011531	0.001361	0.0015537	0.0017861	0.0019537	0.0019162	0.0018071	0.0017338	0.0016805	0.0015361	0.0012159	0.0007718	0.00036867	0.00011571	6.2244e-05	0.00020001	0.00052952	0.00099584	0.0014863	0.0019135	0.0020942	0.0020039	0.0018325	0.0017191	0.0017298	0.0019102	0.0022302	0.0025803	0.0028784	0.0031032	0.0032965	0.0033666	0.0031271	0.0026311	0.0021618	0.0018675	0.0018061	0.0018972	0.0018851	0.0016864	0.0014239
0.006368	0.0055573	0.0044959	0.0034715	0.0026023	0.0018725	0.0014097	0.0013459	0.001557	0.001898	0.0022882	0.0027292	0.0032715	0.0037846	0.0040485	0.0042268	0.0044314	0.0046715	0.0048243	0.0047029	0.0043059	0.0039005	0.003676	0.0037288	0.0040992	0.004784	0.0055466	0.0062011	0.0067666	0.0069845	0.0067633	0.0063511	0.006011	0.0059346	0.0062667	0.0069109	0.0076288	0.0082428	0.0085957	0.0087002	0.0085362	0.0078261	0.0066643	0.0056163	0.0049678	0.0047529	0.0047838	0.0046569	0.0042359	0.0036596
0.0058542	0.0051382	0.004099	0.0029363	0.0018383	0.00097537	0.00041883	0.00013694	2.6841e-05	4.4676e-05	0.00027526	0.00074386	0.0013878	0.0021617	0.0029804	0.0038802	0.0048084	0.0057972	0.0068287	0.0076655	0.0081669	0.0085009	0.0088277	0.0092359	0.0097971	0.010533	0.011062	0.011249	0.011402	0.011492	0.011365	0.011025	0.010687	0.01062	0.010982	0.011604	0.012283	0.012851	0.013038	0.012743	0.012142	0.011082	0.009639	0.0083571	0.0074925	0.0069451	0.0065544	0.0061803	0.0057814	0.0053402
-9.8788e-05	-0.00043022	-0.00090754	-0.0014787	-0.0020923	-0.0026042	-0.0030474	-0.0035489	-0.004053	-0.0044478	-0.0045228	-0.0041282	-0.0034129	-0.0025781	-0.0016344	-0.00047439	0.00084772	0.0023025	0.0038199	0.0051615	0.0062429	0.0070938	0.0077842	0.0084309	0.0090746	0.0097458	0.010176	0.010303	0.010493	0.01098	0.011663	0.012341	0.012978	0.013633	0.014283	0.014832	0.01526	0.015425	0.015206	0.014562	0.013701	0.012565	0.011164	0.0097429	0.0084379	0.0071629	0.0059606	0.0050219	0.0044708	0.0043048
-0.005234	-0.0054728	-0.0056593	-0.0057076	-0.0057966	-0.0060828	-0.0066304	-0.0074105	-0.0081852	-0.0086915	-0.0086928	-0.0080258	-0.0068837	-0.0057757	-0.0048398	-0.0037874	-0.0025706	-0.0012719	1.5756e-05	0.0012062	0.0024071	0.0034627	0.0042029	0.0049159	0.005863	0.0069312	0.0078271	0.0085367	0.0094118	0.010841	0.012864	0.015231	0.01755	0.019432	0.020712	0.021557	0.021963	0.021676	0.020712	0.019242	0.017542	0.015738	0.013914	0.011995	0.0099509	0.0078076	0.0057325	0.0039673	0.002662	0.0019481
-0.0041433	-0.0042726	-0.0043007	-0.0041865	-0.0042713	-0.0049588	-0.0061912	-0.0075487	-0.008591	-0.0089929	-0.0086737	-0.0078025	-0.0066596	-0.0056423	-0.0047414	-0.0037325	-0.0027432	-0.0019622	-0.0013145	-0.00047919	0.00080763	0.0021861	0.0032181	0.004277	0.005903	0.0078756	0.0097271	0.011345	0.013035	0.015249	0.018109	0.021359	0.02457	0.027212	0.028997	0.030099	0.030424	0.029795	0.028335	0.02615	0.023358	0.020357	0.017749	0.015508	0.013387	0.011289	0.0094008	0.0078698	0.0066398	0.0057097
-0.0010625	-0.00082779	-0.00058138	-0.00043663	-0.00061007	-0.0014455	-0.0029192	-0.0044395	-0.005349	-0.0053428	-0.0046216	-0.0037105	-0.0030105	-0.0026585	-0.0023748	-0.0020242	-0.0017965	-0.0018277	-0.001868	-0.0014155	-0.00026103	0.0011927	0.0024874	0.0038399	0.005713	0.0079463	0.010271	0.012635	0.015184	0.018161	0.021559	0.025092	0.028612	0.031845	0.034314	0.035772	0.036112	0.035456	0.033941	0.031531	0.028268	0.024616	0.021408	0.018861	0.01682	0.015235	0.014214	0.013653	0.01329	0.012898
-0.00027406	0.00036969	0.00092702	0.0010709	0.00074645	-0.00017186	-0.0016731	-0.0031636	-0.0038144	-0.00336	-0.0023053	-0.0012877	-0.00053898	-2.4568e-05	0.00036792	0.00053841	0.00027387	-0.00033807	-0.00092488	-0.0011072	-0.00071777	0.00015121	0.0013697	0.0029522	0.0048659	0.0069866	0.0094304	0.01217	0.015037	0.018098	0.021405	0.024796	0.028271	0.031685	0.0345	0.036202	0.036685	0.036151	0.034682	0.032331	0.029288	0.025882	0.022658	0.019928	0.017847	0.016538	0.015894	0.015686	0.015775	0.015851
-0.0021568	-0.0012549	-0.00022244	0.00051849	0.00081174	0.00048313	-0.00043808	-0.0015095	-0.0019587	-0.0015395	-0.00081852	-0.00026983	0.00015974	0.00061371	0.0010753	0.0013758	0.0012532	0.00089103	0.00059891	0.00047729	0.00062673	0.0011811	0.0022754	0.003868	0.0056148	0.0073695	0.0093993	0.011678	0.013895	0.016143	0.018701	0.021679	0.024926	0.02808	0.030709	0.032505	0.033319	0.033181	0.032122	0.030265	0.027889	0.025175	0.022325	0.019648	0.017522	0.016146	0.01535	0.015083	0.015371	0.015828
-0.0021216	-0.0010999	0.00048268	0.0021186	0.0033726	0.003903	0.0036641	0.0029381	0.0024088	0.0023644	0.0023543	0.0020518	0.0016008	0.0011976	0.00092274	0.00087515	0.00091393	0.00098453	0.0011531	0.0013814	0.0016974	0.0022601	0.0032129	0.004366	0.0053832	0.0062876	0.0074103	0.0086592	0.009772	0.011013	0.012813	0.015355	0.018239	0.020944	0.023184	0.024817	0.025762	0.026113	0.026004	0.025525	0.024795	0.023706	0.022234	0.020586	0.01899	0.017566	0.016396	0.015808	0.015871	0.016131
0.00026547	0.00088354	0.0021877	0.0037129	0.0048685	0.0053447	0.0050856	0.0043464	0.0036634	0.0032056	0.0026972	0.0019911	0.0011657	0.00035268	-0.00028896	-0.00054937	-0.00045299	-0.00017662	0.00019141	0.00053789	0.00075142	0.00089447	0.0010771	0.0010644	0.00067599	0.00013193	-0.00012614	-0.00012981	-6.294e-05	0.00034427	0.001407	0.0030495	0.0048777	0.0066883	0.0083601	0.0096238	0.010521	0.01133	0.012207	0.01318	0.014164	0.014851	0.01515	0.015204	0.015019	0.014545	0.013883	0.01342	0.013316	0.013284
-0.001045	-0.0009325	-0.00048574	0.00028792	0.0010386	0.0014146	0.0013422	0.001123	0.0011435	0.0013199	0.0013037	0.00098651	0.00034094	-0.0004476	-0.00098022	-0.0010939	-0.00086256	-0.00033791	0.00043364	0.0012696	0.0018246	0.0018543	0.0014256	0.00051763	-0.00088361	-0.0024801	-0.0038199	-0.0048191	-0.0055608	-0.0059738	-0.0059935	-0.0058671	-0.0057242	-0.0052197	-0.0042799	-0.0034167	-0.0026623	-0.0017329	-0.00054444	0.00097594	0.0026259	0.0040904	0.0053865	0.0068461	0.0083747	0.0094726	0.0097968	0.0095975	0.0092597	0.0088033
-0.0071266	-0.0067299	-0.0064877	-0.0060529	-0.0053865	-0.0048605	-0.004475	-0.0038474	-0.0026656	-0.0011232	0.00014106	0.00077568	0.00066341	0.0001716	-0.00014526	-0.00024435	-0.00020493	0.0001333	0.00095571	0.0022103	0.0034032	0.0039326	0.0038431	0.0033149	0.0022824	0.00091966	-0.00045021	-0.0016692	-0.0028133	-0.0039784	-0.0050819	-0.006358	-0.0078819	-0.0087882	-0.008603	-0.0080563	-0.0073932	-0.0063574	-0.0049245	-0.0030877	-0.0012206	0.000484	0.0022751	0.0046892	0.0075704	0.0099573	0.011069	0.010972	0.010033	0.0085349
[truncated: 31 more columns]

## Sheet: 2c
-0.0059005	0.0032079	0.00044065	-0.0085458	-0.0043546	-0.011306	-0.010447	-0.0055515	-0.0026085	-0.0057585	2.3804e-05	-0.0030164	0.0068433	0.0087013	0.008899	0.03329	0.043421	0.043094	0.04252	0.03531	0.040686	0.030722	0.023267	0.037065	0.0454	0.04596	0.056373	0.063316	0.046751	0.052387	0.054874	0.051942	0.051193	0.050591	0.037693	0.035038	0.036435	0.044155	0.049638	0.048041
0.022946	0.027947	0.019563	0.016131	0.015889	0.01347	0.017388	0.029157	0.045481	0.057005	0.066057	0.07365	0.091162	0.099979	0.1027	0.12722	0.12816	0.12191	0.12565	0.13592	0.1401	0.14593	0.11866	0.10709	0.080824	0.067185	0.055955	0.056314	0.053852	0.048317	0.04669	0.035786	0.020492	0.012552	0.00058471	0.0043057	0.016858	0.013989	0.027336	0.016433

## Sheet: 2d
0	0	0	0	0	0	0	0	0	0	0	0	0	0	0	0	0	0	0	0	0	0	0	0	0	0	0	0	0	0	0	0	0	0	0	0	0	0	0	0	0	0	0	0	0	0	0	0	0	0
0	0	0	0	0	0	0	0	0	0	0	0	0	0	0	1	1	1	1	1	1	1	1	1	1	1	1	1	1	1	1	1	1	1	1	1	1	1	1	1	1	1	1	1	1	1	1	1	1	1
0	0	0	0	0	0	0	0	0	0	0	0	0	0	0	0	0	0	1	1	1	1	1	1	1	1	1	1	1	1	1	1	1	1	1	1	1	1	1	1	1	1	1	1	1	1	1	1	1	1
0	0	0	0	0	0	0	0	0	0	0	0	0	0	0	0	0	0	0	0	0	0	0	0	0	0	0	0	0	0	0	0	1	1	1	1	1	1	1	1	1	1	1	1	1	1	1	1	1	1
0	0	0	0	0	0	0	0	0	0	0	0	0	0	0	0	0	0	0	0	0	0	0	0	0	0	0	0	0	0	0	0	0	0	0	0	1	1	1	1	1	1	1	1	1	1	1	1	1	0
0	0	0	0	0	0	0	0	0	0	0	0	0	0	0	0	0	0	0	0	0	0	0	0	0	0	0	0	0	0	0	0	0	0	0	0	0	0	0	0	0	0	0	0	0	0	0	0	0	0
0	0	0	0	0	0	0	0	0	0	0	0	0	0	0	0	0	0	0	0	0	0	0	0	0	0	0	0	0	0	0	0	0	0	0	0	0	0	0	0	0	0	0	0	0	0	0	0	0	0
0	0	0	0	0	0	0	0	0	0	0	0	0	0	0	0	0	0	0	0	0	0	0	0	0	0	0	0	0	0	0	0	0	0	0	0	0	0	0	0	0	0	0	0	0	0	0	0	0	0
0	0	0	0	0	0	0	0	0	0	0	0	0	0	0	0	0	0	0	0	0	0	0	0	0	0	0	0	0	0	0	0	0	0	0	0	0	0	0	0	0	0	0	0	0	0	0	0	0	0
0	0	0	0	0	0	0	0	0	0	0	0	0	0	0	0	0	0	0	0	0	0	0	0	0	0	0	0	0	0	0	0	0	0	0	0	0	0	0	0	0	0	0	0	0	0	0	0	0	0
0	0	0	0	0	0	0	0	0	0	0	0	0	0	0	0	0	0	0	0	0	0	0	0	0	0	0	0	0	0	0	0	0	0	0	0	0	0	0	0	0	0	0	0	0	0	0	0	0	0
0	0	0	0	0	0	0	0	0	0	0	0	0	0	0	0	0	0	0	0	0	0	0	0	0	0	0	0	0	0	0	0	0	0	0	0	0	0	0	0	0	0	0	0	0	0	0	0	0	0
[truncated: 31 more columns]

## Sheet: 2e
0	0	0	0	0	0	0	0	0	0	0	0	0	0	0	0	0	0	0	0	0	0	0	0	0	0	0	0	0	0	0	0	0	0	0	0	0	0	0	0	0	0	0	0	0	0	0	0	0	0
0	0	0	0	0	0	0	0	0	0	0	0	0	0	0	0	0	0	0	0	0	0	0	0	0	0	0	0	0	0	0	0	0	0	0	0	0	0	0	0	0	0	0	0	0	0	0	0	0	0
0	0	0	0	0	0	0	0	0	0	0	0	0	0	0	0	0	0	0	0	0	0	0	0	0	0	0	0	0	0	0	0	0	0	0	0	0	0	0	0	0	0	0	0	0	0	0	0	0	0
0	0	0	0	0	0	0	0	0	0	0	0	0	0	0	0	0	0	0	0	0	0	0	0	0	0	0	0	0	0	0	0	0	0	0	0	0	0	0	0	0	0	0	0	0	0	0	0	0	0
0	0	0	0	0	0	0	0	0	0	0	0	0	0	0	0	0	0	0	0	0	0	0	0	0	0	1	1	1	1	1	1	1	1	1	1	1	1	1	1	1	0	0	0	0	0	0	0	0	0
0	0	0	0	0	0	0	0	0	0	0	0	0	0	0	0	0	0	0	0	0	0	0	0	0	0	0	0	0	0	0	1	1	1	1	1	1	1	1	1	1	0	0	0	0	0	0	0	0	0
0	0	0	0	0	0	0	0	0	0	0	0	0	0	0	0	0	0	0	0	0	0	0	0	0	0	0	0	0	1	1	1	1	1	1	1	1	1	1	1	1	1	1	1	1	0	0	0	0	0
0	0	0	0	0	0	0	0	0	0	0	0	0	0	0	0	0	0	0	0	0	0	0	0	0	0	0	0	0	0	0	0	0	0	0	0	1	1	1	0	0	0	0	0	0	0	0	0	0	0
0	0	0	0	0	0	0	0	0	0	0	0	0	0	0	0	0	0	0	0	0	0	0	0	0	0	0	0	0	0	0	1	1	1	1	1	1	1	1	1	1	1	1	1	1	1	1	1	1	1
0	0	0	0	0	0	0	0	0	0	0	0	0	0	0	0	0	0	0	0	0	0	0	0	0	0	0	0	0	0	0	0	0	0	0	0	0	0	0	0	0	0	0	1	0	0	0	0	0	0
0	0	0	0	0	0	0	0	0	0	0	0	0	0	0	0	0	0	0	0	0	0	0	0	0	0	0	0	0	0	0	0	0	0	0	0	0	0	0	0	0	0	0	0	0	0	0	0	0	0
0	0	0	0	0	0	0	0	0	0	0	0	0	0	0	0	0	0	0	0	0	0	0	0	0	0	0	0	0	0	0	0	0	0	0	0	0	0	0	0	0	0	0	0	0	0	0	0	0	0
[truncated: 31 more columns]

## Sheet: 3a
0.00035368	0.00036373	0.00035036	0.00031754	0.00027782	0.00020934	9.3654e-05	-5.1773e-05	-0.0001973	-0.00034337	-0.00049422	-0.00064217	-0.00075332	-0.00079737	-0.00077815	-0.00071802	-0.00061593	-0.0004673	-0.00029423	-0.00012117	3.6088e-05	0.00015851	0.00023717	0.00030622	0.00038669	0.00046278	0.00051216	0.00053585	0.00057047	0.00062895	0.00069152	0.00075387	0.00082644	0.00090823	0.00099181	0.0010726	0.0011143	0.0010894	0.0010122	0.00090752	0.0007913	0.00069482	0.00063312	0.00059448	0.00056093	0.00052875	0.0005131	0.00051864	0.0005398	0.00057601
0.0021612	0.0021926	0.0021095	0.0019272	0.0016842	0.0012823	0.0006758	-1.8608e-05	-0.00066286	-0.0012638	-0.0018621	-0.0024384	-0.0028418	-0.0029459	-0.0027465	-0.0023221	-0.0016983	-0.00087854	6.645e-05	0.0010349	0.0019041	0.0025483	0.0029581	0.003332	0.0037718	0.0042041	0.0045385	0.0047768	0.0050673	0.005463	0.005899	0.0063525	0.0068468	0.0073484	0.007792	0.0081502	0.0082969	0.0081326	0.0077242	0.0071917	0.0066073	0.0061013	0.0057416	0.0054593	0.0051539	0.0048149	0.0045424	0.0043752	0.0043056	0.0043282
0.0056655	0.0056886	0.0055208	0.0051508	0.0045745	0.0036589	0.0024417	0.0011962	0.00015799	-0.00069318	-0.0014724	-0.0021601	-0.0024989	-0.0023018	-0.0015154	-0.00022068	0.0014437	0.0033864	0.0055594	0.00783	0.0098919	0.011434	0.012506	0.013544	0.014725	0.015907	0.016969	0.017934	0.019027	0.020331	0.021796	0.023355	0.024963	0.026498	0.027757	0.028648	0.029028	0.028767	0.027966	0.026853	0.025559	0.024283	0.023146	0.022023	0.020723	0.01925	0.017852	0.016673	0.015778	0.015147
0.0091548	0.009196	0.009177	0.008942	0.0083304	0.0073948	0.0063717	0.005474	0.0048391	0.0044841	0.0042858	0.0042492	0.0045419	0.0052931	0.0066427	0.0086141	0.010928	0.013352	0.01594	0.018688	0.021335	0.023544	0.025403	0.027329	0.029436	0.031568	0.03367	0.035824	0.038174	0.040792	0.043743	0.046894	0.050041	0.053011	0.05551	0.057352	0.058466	0.058772	0.058285	0.057196	0.055597	0.053583	0.051274	0.048665	0.04567	0.042319	0.038913	0.03577	0.033126	0.030939
0.012523	0.012816	0.013258	0.013519	0.013378	0.013108	0.012947	0.012762	0.012541	0.012449	0.012463	0.012492	0.012507	0.012715	0.013384	0.014617	0.016149	0.017741	0.0194	0.02122	0.023293	0.025461	0.027677	0.030121	0.032861	0.035711	0.038566	0.041497	0.044568	0.047844	0.051469	0.055363	0.059279	0.063109	0.066647	0.069686	0.072065	0.07362	0.074258	0.074023	0.072841	0.070661	0.067659	0.064132	0.060231	0.055924	0.051397	0.047136	0.043476	0.040333
0.014856	0.015395	0.016125	0.016767	0.017227	0.017711	0.018288	0.018683	0.018871	0.019129	0.019424	0.019389	0.018765	0.017842	0.01705	0.016635	0.016512	0.016516	0.016618	0.016931	0.017708	0.018827	0.020134	0.021777	0.023934	0.02638	0.028891	0.031342	0.033617	0.035726	0.037991	0.040635	0.043545	0.046575	0.0496	0.052599	0.055418	0.057737	0.059379	0.060226	0.059975	0.058441	0.05593	0.052978	0.049836	0.046356	0.04259	0.039032	0.036	0.033368
0.010483	0.010839	0.011338	0.01198	0.01284	0.01386	0.014914	0.015925	0.016976	0.018205	0.019482	0.020354	0.020447	0.019853	0.018842	0.017752	0.016871	0.016088	0.015321	0.014708	0.014555	0.014686	0.014846	0.015178	0.015945	0.017014	0.018149	0.019034	0.019465	0.019506	0.019616	0.020235	0.021397	0.022896	0.024664	0.026857	0.029317	0.031472	0.032989	0.033723	0.033379	0.031857	0.029502	0.026841	0.024219	0.021602	0.018898	0.016357	0.014219	0.012388
-0.00051643	-0.00045651	-0.00026129	0.00022187	0.0010719	0.0020875	0.0031451	0.0043916	0.0059524	0.0077202	0.0095073	0.011011	0.011871	0.011955	0.011273	0.010188	0.0093295	0.0086386	0.0078223	0.0069384	0.0063876	0.0060621	0.0056297	0.0050631	0.0046013	0.0043715	0.0041506	0.0035135	0.00246	0.0013036	0.00037675	-9.0841e-05	-9.2373e-05	0.00024019	0.0010294	0.0024142	0.0040668	0.0053243	0.0058836	0.0057021	0.0047214	0.0030639	0.00087139	-0.0016858	-0.0041555	-0.0062051	-0.0079063	-0.0093751	-0.01065	-0.011778
-0.011371	-0.01127	-0.010938	-0.010346	-0.0095875	-0.0088323	-0.008032	-0.0069624	-0.00563	-0.004299	-0.0031209	-0.0021225	-0.001484	-0.0014023	-0.0019664	-0.0027528	-0.0032353	-0.0035839	-0.0042128	-0.0050729	-0.0057221	-0.006177	-0.0067268	-0.0074912	-0.0083688	-0.0091896	-0.010151	-0.0115	-0.012965	-0.014166	-0.015028	-0.015567	-0.015788	-0.015639	-0.014852	-0.013423	-0.011807	-0.01058	-0.0098875	-0.0096841	-0.0099448	-0.010566	-0.011601	-0.013034	-0.014307	-0.014999	-0.015268	-0.015432	-0.015782	-0.01637
-0.014128	-0.01421	-0.014016	-0.013513	-0.012935	-0.01251	-0.012096	-0.011423	-0.010491	-0.0095185	-0.0086914	-0.007965	-0.0074008	-0.0071772	-0.0073521	-0.0075322	-0.0075589	-0.0077168	-0.0081917	-0.0088128	-0.0093001	-0.0097224	-0.010205	-0.010732	-0.011322	-0.011981	-0.012889	-0.014073	-0.015327	-0.016318	-0.016912	-0.017134	-0.016939	-0.016167	-0.014719	-0.012755	-0.010667	-0.0088622	-0.0072608	-0.0058239	-0.0047695	-0.0042369	-0.0042076	-0.0044471	-0.0044256	-0.0040291	-0.0036804	-0.0036123	-0.0039324	-0.0046582
-0.0090932	-0.0095316	-0.0097387	-0.0095765	-0.0093147	-0.0092846	-0.0093615	-0.0092174	-0.008633	-0.0076564	-0.006582	-0.0055668	-0.004724	-0.0041222	-0.0037647	-0.0035258	-0.0035031	-0.0038559	-0.0043805	-0.0048024	-0.0050666	-0.0053884	-0.0058255	-0.0061527	-0.0063393	-0.0065692	-0.0071515	-0.0080813	-0.0092227	-0.010183	-0.010691	-0.010739	-0.010251	-0.0090981	-0.0073879	-0.0052543	-0.0029467	-0.00082573	0.0011632	0.0029628	0.0042674	0.0049303	0.0051713	0.0052963	0.0056175	0.0059833	0.0059965	0.0055386	0.0046734	0.0035018
-0.0021733	-0.0023015	-0.0022777	-0.0021376	-0.0020834	-0.0023628	-0.0029717	-0.0035843	-0.0037027	-0.003103	-0.0021129	-0.0010361	-3.8059e-06	0.0010278	0.0020097	0.0026578	0.002728	0.0022451	0.0015616	0.00092726	0.00045194	4.4646e-05	-0.00031187	-0.00035006	-0.00012703	-8.3759e-05	-0.00059145	-0.0015399	-0.002684	-0.0035871	-0.0040867	-0.0043026	-0.0041191	-0.0032624	-0.0017666	0.00026018	0.0025866	0.0048624	0.0069088	0.0084786	0.009308	0.0094758	0.0094218	0.0093572	0.0094882	0.0096453	0.0095592	0.0090819	0.0082742	0.0072479
0.0031849	0.0034037	0.003602	0.0036134	0.0034584	0.0030117	0.0020508	0.00087159	0.00014921	0.00028384	0.0010899	0.0022476	0.0034043	0.0044076	0.0051794	0.0054968	0.0052881	0.0046529	0.0037066	0.0025651	0.0015399	0.00078306	0.00038266	0.00054461	0.0011084	0.0014729	0.0012814	0.00058811	-0.00048327	-0.0015335	-0.0023006	-0.002874	-0.0031361	-0.0025585	-0.0010095	0.0011794	0.0035619	0.005857	0.0078553	0.0092816	0.0098566	0.0097162	0.0094837	0.0094566	0.0098626	0.010421	0.010758	0.010736	0.010419	0.0098118
0.0072668	0.007439	0.0074887	0.0073705	0.0072754	0.0070463	0.0063228	0.0053889	0.0048344	0.0050662	0.0061419	0.007704	0.0088996	0.0091942	0.0086897	0.0077756	0.0068422	0.005988	0.0048048	0.0030843	0.0012707	-0.00025306	-0.0011752	-0.0013698	-0.00099869	-0.00061626	-0.0005664	-0.00095212	-0.0019523	-0.003282	-0.0043217	-0.005073	-0.0055642	-0.0051209	-0.0035726	-0.0015128	0.00043268	0.0021024	0.0034711	0.0044791	0.0048866	0.0046773	0.0044685	0.0046377	0.0053534	0.0061889	0.0066597	0.0067642	0.0067509	0.0065948
[truncated: 112 more columns]

## Sheet: 3b
0.00037772	0.0003814	0.00037277	0.00035112	0.00033368	0.00033984	0.00038267	0.00044178	0.0004992	0.00054244	0.00054629	0.0005251	0.000499	0.00046929	0.00042609	0.00034644	0.00023268	0.00011671	3.8269e-06	-0.0001143	-0.00021867	-0.00029919	-0.00037015	-0.00045231	-0.00052831	-0.0006037	-0.00069379	-0.00079519	-0.00088038	-0.00090708	-0.00089258	-0.00090745	-0.0009619	-0.0009843	-0.00089446	-0.00069378	-0.00044757	-0.00020371	1.9621e-05	0.00021576	0.00038729	0.00055409	0.00071344	0.00082382	0.00086245	0.00086621	0.0008785	0.00087763	0.00083628	0.00077849
0.0016647	0.001687	0.001687	0.0016644	0.0016615	0.0017356	0.0019394	0.0021994	0.0024558	0.0026425	0.0026377	0.0025122	0.0023752	0.0022465	0.002091	0.0017911	0.0013416	0.00089922	0.00048695	5.7997e-05	-0.00032695	-0.00063306	-0.00089769	-0.0011928	-0.0014296	-0.0016377	-0.0018908	-0.0021715	-0.0023494	-0.002257	-0.0019986	-0.0018901	-0.0019768	-0.0019523	-0.0014565	-0.00049612	0.00060803	0.0016356	0.002531	0.0032861	0.0039209	0.0045186	0.0050682	0.005408	0.0054814	0.0054715	0.0055486	0.0055885	0.0054683	0.0053034
0.002711	0.0027771	0.0028833	0.0030396	0.003247	0.0035153	0.003885	0.0042774	0.0046509	0.0048745	0.0047709	0.0045176	0.0043224	0.0042119	0.0041327	0.0038569	0.0033329	0.00285	0.002424	0.0019715	0.0015692	0.0012744	0.001081	0.0009091	0.0009561	0.0011779	0.0014175	0.0017051	0.0022735	0.0033234	0.0046	0.0055565	0.0060807	0.0066069	0.0077401	0.0095002	0.011312	0.012813	0.013985	0.014869	0.015504	0.015984	0.01631	0.016319	0.016083	0.01597	0.01617	0.016376	0.016368	0.016344
0.0010208	0.0012676	0.0016919	0.0022623	0.0028722	0.0033795	0.0036822	0.0037952	0.0037875	0.0035662	0.0031971	0.0030076	0.0030904	0.003324	0.0036695	0.0039753	0.0041283	0.0043256	0.0045099	0.0046681	0.0048984	0.0052642	0.0057816	0.0064224	0.0074213	0.0088312	0.010498	0.012422	0.014749	0.017462	0.020282	0.022798	0.024771	0.026271	0.027702	0.029169	0.030294	0.030905	0.031123	0.031079	0.030791	0.030192	0.029323	0.028289	0.027489	0.027292	0.027625	0.02809	0.028481	0.028883
-0.00098456	-0.00019087	0.00090084	0.0020588	0.0031118	0.0038792	0.0041764	0.0040776	0.0036624	0.0029505	0.002348	0.002331	0.0027186	0.0031118	0.0035235	0.0040503	0.0045909	0.0051338	0.0056044	0.0061082	0.0068342	0.0078102	0.0088878	0.0099912	0.011261	0.012936	0.015027	0.017455	0.02017	0.023078	0.026138	0.029197	0.031853	0.033836	0.035277	0.036311	0.03685	0.03692	0.036674	0.036289	0.035805	0.035088	0.034113	0.033029	0.032317	0.032242	0.03261	0.033144	0.033646	0.034
0.0036956	0.005163	0.0071221	0.0091833	0.011029	0.012389	0.013115	0.013387	0.013284	0.012864	0.012474	0.012532	0.012827	0.012965	0.013068	0.013374	0.013819	0.014299	0.014874	0.015653	0.01673	0.018005	0.019284	0.020463	0.021449	0.022475	0.023771	0.025229	0.026684	0.028148	0.029866	0.031965	0.034063	0.035829	0.037246	0.038366	0.03903	0.0391	0.038651	0.037986	0.037328	0.036734	0.036034	0.035151	0.034446	0.034114	0.034046	0.034128	0.034141	0.033965
0.018981	0.020441	0.022447	0.024794	0.027142	0.029027	0.030281	0.031194	0.031938	0.032477	0.032765	0.033026	0.033352	0.033687	0.034116	0.034693	0.035332	0.035918	0.036607	0.037544	0.038788	0.040283	0.041992	0.043775	0.045339	0.04664	0.047835	0.048936	0.049852	0.050612	0.05151	0.052825	0.054322	0.055634	0.056619	0.057356	0.057612	0.05702	0.055534	0.053554	0.051443	0.049431	0.047419	0.045359	0.043578	0.042233	0.041167	0.040214	0.039142	0.037982
0.032873	0.033734	0.035126	0.036961	0.038841	0.040329	0.041408	0.042447	0.043664	0.04483	0.045532	0.045817	0.046124	0.046805	0.047877	0.049087	0.050223	0.051142	0.051993	0.053003	0.054292	0.055858	0.057731	0.059768	0.061645	0.063113	0.064217	0.065119	0.065869	0.066395	0.066853	0.067573	0.068512	0.069304	0.069683	0.069596	0.068816	0.067137	0.064531	0.06133	0.057908	0.054525	0.051276	0.048277	0.045771	0.043813	0.042143	0.040564	0.038893	0.037082
0.03809	0.038309	0.038861	0.039625	0.040329	0.040826	0.041263	0.04199	0.043125	0.044351	0.045176	0.045488	0.045796	0.046576	0.047786	0.049137	0.050404	0.051437	0.052317	0.053164	0.054063	0.055075	0.056259	0.057573	0.05876	0.059556	0.060094	0.060583	0.061082	0.061337	0.061322	0.061396	0.061767	0.062279	0.062627	0.062429	0.061336	0.059444	0.056801	0.053578	0.050077	0.046496	0.043005	0.039764	0.036953	0.034666	0.032765	0.031144	0.029536	0.0277
0.035996	0.035759	0.035623	0.035613	0.035776	0.03603	0.036239	0.036493	0.036953	0.037626	0.03826	0.038663	0.039155	0.040031	0.041214	0.042558	0.043822	0.044742	0.045357	0.045747	0.045966	0.04624	0.046763	0.047538	0.04817	0.048415	0.048631	0.049098	0.049762	0.050174	0.050216	0.050228	0.050557	0.051297	0.052124	0.052344	0.05144	0.049683	0.047255	0.044339	0.04123	0.038006	0.034616	0.031097	0.027804	0.025145	0.023187	0.021687	0.020166	0.018483
0.030661	0.030107	0.02952	0.029176	0.029257	0.029543	0.029662	0.029508	0.029353	0.029514	0.029908	0.030364	0.03108	0.032098	0.033233	0.034419	0.035401	0.03589	0.036065	0.036155	0.036182	0.036371	0.036928	0.037826	0.038618	0.039116	0.039686	0.040664	0.041962	0.042984	0.04352	0.043874	0.044472	0.045624	0.046999	0.047664	0.046979	0.045128	0.042448	0.039379	0.036248	0.033007	0.029528	0.025848	0.022391	0.019675	0.017856	0.01652	0.015138	0.013761
0.027406	0.02721	0.027088	0.027222	0.027637	0.028059	0.028196	0.027916	0.027447	0.027228	0.027301	0.027512	0.027972	0.028629	0.029256	0.029747	0.029935	0.029786	0.02962	0.029696	0.02999	0.030476	0.031088	0.031768	0.03238	0.032835	0.03333	0.034259	0.035668	0.037059	0.038135	0.038974	0.039939	0.04148	0.04335	0.044629	0.044559	0.043052	0.040451	0.037337	0.033957	0.030235	0.026253	0.022294	0.01888	0.016379	0.014645	0.013175	0.011714	0.010457
0.023877	0.024422	0.025307	0.026315	0.027287	0.028062	0.028545	0.02862	0.028192	0.027528	0.02696	0.026554	0.026276	0.026029	0.025863	0.025887	0.025965	0.025937	0.025876	0.025942	0.026195	0.026469	0.026565	0.026548	0.026653	0.026859	0.027211	0.028008	0.029297	0.030752	0.032226	0.033753	0.035471	0.037601	0.039892	0.041678	0.042217	0.041319	0.039256	0.036513	0.033252	0.029446	0.025193	0.020868	0.017257	0.014762	0.012991	0.011371	0.0099082	0.008859
0.02305	0.024433	0.026394	0.028175	0.029464	0.030307	0.030938	0.031373	0.031176	0.03016	0.028744	0.027325	0.025872	0.024318	0.023153	0.023002	0.023723	0.024618	0.025255	0.025691	0.02606	0.025993	0.025262	0.024307	0.023702	0.023477	0.023545	0.024066	0.025105	0.026396	0.028026	0.030233	0.032855	0.03562	0.037996	0.039544	0.039826	0.038902	0.037146	0.034873	0.032026	0.028409	0.023992	0.019188	0.015089	0.012266	0.010322	0.0087919	0.0078992	0.0077288
[truncated: 31 more columns]

## Sheet: 3c
-0.0059005	0.0032079	0.00044065	-0.0085458	-0.0043546	-0.011306	-0.010447	-0.0055515	-0.0026085	-0.0057585	2.3804e-05	-0.0030164	0.0068433	0.0087013	0.008899	0.03329	0.043421	0.043094	0.04252	0.03531	0.040686	0.030722	0.023267	0.037065	0.0454	0.04596	0.056373	0.063316	0.046751	0.052387	0.054874	0.051942	0.051193	0.050591	0.037693	0.035038	0.036435	0.044155	0.049638	0.048041
0.022946	0.027947	0.019563	0.016131	0.015889	0.01347	0.017388	0.029157	0.045481	0.057005	0.066057	0.07365	0.091162	0.099979	0.1027	0.12722	0.12816	0.12191	0.12565	0.13592	0.1401	0.14593	0.11866	0.10709	0.080824	0.067185	0.055955	0.056314	0.053852	0.048317	0.04669	0.035786	0.020492	0.012552	0.00058471	0.0043057	0.016858	0.013989	0.027336	0.016433

## Sheet: 3d
0	0	0	0	0	0	0	0	0	0	0	0	0	0	0	0	0	0	0	0	0	0	0	0	0	0	0	0	0	0	0	0	0	0	0	0	0	0	0	0	0	0	0	0	0	0	0	0	0	0
0	0	0	0	0	0	0	0	0	0	0	0	0	0	0	0	0	0	0	0	0	0	0	0	0	0	0	0	0	0	0	0	0	0	0	0	0	0	0	0	0	0	0	1	0	1	1	1	1	1
0	0	0	0	0	0	0	0	0	0	0	0	0	0	0	0	0	0	0	0	0	0	0	0	0	0	0	0	0	0	0	0	0	1	1	1	1	1	1	1	1	1	1	1	1	1	1	1	1	1
0	0	0	0	0	0	0	0	0	0	0	0	0	0	0	0	0	0	0	0	0	0	0	0	0	0	0	0	0	0	0	0	0	0	0	0	0	0	0	0	0	0	0	0	0	0	0	0	0	0
0	0	0	0	0	0	0	0	0	0	0	0	0	0	0	0	0	0	0	0	0	0	0	0	0	0	0	0	0	0	0	0	0	0	0	0	0	0	0	0	0	0	0	0	0	0	0	0	0	0
0	0	0	0	0	0	0	0	0	0	0	0	0	0	0	0	0	0	0	0	0	0	0	0	0	0	0	0	0	0	0	0	0	0	0	0	0	0	0	0	0	0	0	0	0	0	0	0	0	0
0	0	0	0	0	0	0	0	0	0	0	0	0	0	0	0	0	0	0	0	0	0	0	0	0	0	0	0	0	0	0	0	0	0	0	0	0	0	0	0	0	0	0	0	0	0	0	0	0	0
0	0	0	0	0	0	0	0	0	0	0	0	0	0	0	0	0	0	0	0	0	0	0	0	0	0	0	0	0	0	0	0	0	0	0	0	0	0	0	0	0	0	0	0	0	0	0	0	0	0
0	0	0	0	0	0	0	0	0	0	0	0	0	0	0	0	0	0	0	0	0	0	0	0	0	0	0	0	0	0	0	0	0	0	0	0	0	0	0	0	0	0	0	0	0	0	0	0	0	0
0	0	0	0	0	0	0	0	0	0	0	0	0	0	0	0	0	0	0	0	0	0	0	0	0	0	0	0	0	0	0	0	0	0	0	0	0	0	0	0	0	0	0	0	0	0	0	0	0	0
0	0	0	0	0	0	0	0	0	0	0	0	0	0	0	0	0	0	0	0	0	0	0	0	0	0	0	0	0	0	0	0	0	0	0	0	0	0	0	0	0	0	0	0	0	0	0	0	0	0
0	0	0	0	0	0	0	0	0	0	0	0	0	0	0	0	0	0	0	0	0	0	0	0	0	0	0	0	0	0	0	0	0	0	0	0	0	0	0	0	0	0	0	0	0	0	0	0	0	0
[truncated: 31 more columns]

## Sheet: 4a
0.00035368	0.00036373	0.00035036	0.00031754	0.00027782	0.00020934	9.3654e-05	-5.1773e-05	-0.0001973	-0.00034337	-0.00049422	-0.00064217	-0.00075332	-0.00079737	-0.00077815	-0.00071802	-0.00061593	-0.0004673	-0.00029423	-0.00012117	3.6088e-05	0.00015851	0.00023717	0.00030622	0.00038669	0.00046278	0.00051216	0.00053585	0.00057047	0.00062895	0.00069152	0.00075387	0.00082644	0.00090823	0.00099181	0.0010726	0.0011143	0.0010894	0.0010122	0.00090752	0.0007913	0.00069482	0.00063312	0.00059448	0.00056093	0.00052875	0.0005131	0.00051864	0.0005398	0.00057601
0.0021612	0.0021926	0.0021095	0.0019272	0.0016842	0.0012823	0.0006758	-1.8608e-05	-0.00066286	-0.0012638	-0.0018621	-0.0024384	-0.0028418	-0.0029459	-0.0027465	-0.0023221	-0.0016983	-0.00087854	6.645e-05	0.0010349	0.0019041	0.0025483	0.0029581	0.003332	0.0037718	0.0042041	0.0045385	0.0047768	0.0050673	0.005463	0.005899	0.0063525	0.0068468	0.0073484	0.007792	0.0081502	0.0082969	0.0081326	0.0077242	0.0071917	0.0066073	0.0061013	0.0057416	0.0054593	0.0051539	0.0048149	0.0045424	0.0043752	0.0043056	0.0043282
0.0056655	0.0056886	0.0055208	0.0051508	0.0045745	0.0036589	0.0024417	0.0011962	0.00015799	-0.00069318	-0.0014724	-0.0021601	-0.0024989	-0.0023018	-0.0015154	-0.00022068	0.0014437	0.0033864	0.0055594	0.00783	0.0098919	0.011434	0.012506	0.013544	0.014725	0.015907	0.016969	0.017934	0.019027	0.020331	0.021796	0.023355	0.024963	0.026498	0.027757	0.028648	0.029028	0.028767	0.027966	0.026853	0.025559	0.024283	0.023146	0.022023	0.020723	0.01925	0.017852	0.016673	0.015778	0.015147
0.0091548	0.009196	0.009177	0.008942	0.0083304	0.0073948	0.0063717	0.005474	0.0048391	0.0044841	0.0042858	0.0042492	0.0045419	0.0052931	0.0066427	0.0086141	0.010928	0.013352	0.01594	0.018688	0.021335	0.023544	0.025403	0.027329	0.029436	0.031568	0.03367	0.035824	0.038174	0.040792	0.043743	0.046894	0.050041	0.053011	0.05551	0.057352	0.058466	0.058772	0.058285	0.057196	0.055597	0.053583	0.051274	0.048665	0.04567	0.042319	0.038913	0.03577	0.033126	0.030939
0.012523	0.012816	0.013258	0.013519	0.013378	0.013108	0.012947	0.012762	0.012541	0.012449	0.012463	0.012492	0.012507	0.012715	0.013384	0.014617	0.016149	0.017741	0.0194	0.02122	0.023293	0.025461	0.027677	0.030121	0.032861	0.035711	0.038566	0.041497	0.044568	0.047844	0.051469	0.055363	0.059279	0.063109	0.066647	0.069686	0.072065	0.07362	0.074258	0.074023	0.072841	0.070661	0.067659	0.064132	0.060231	0.055924	0.051397	0.047136	0.043476	0.040333
0.014856	0.015395	0.016125	0.016767	0.017227	0.017711	0.018288	0.018683	0.018871	0.019129	0.019424	0.019389	0.018765	0.017842	0.01705	0.016635	0.016512	0.016516	0.016618	0.016931	0.017708	0.018827	0.020134	0.021777	0.023934	0.02638	0.028891	0.031342	0.033617	0.035726	0.037991	0.040635	0.043545	0.046575	0.0496	0.052599	0.055418	0.057737	0.059379	0.060226	0.059975	0.058441	0.05593	0.052978	0.049836	0.046356	0.04259	0.039032	0.036	0.033368
0.010483	0.010839	0.011338	0.01198	0.01284	0.01386	0.014914	0.015925	0.016976	0.018205	0.019482	0.020354	0.020447	0.019853	0.018842	0.017752	0.016871	0.016088	0.015321	0.014708	0.014555	0.014686	0.014846	0.015178	0.015945	0.017014	0.018149	0.019034	0.019465	0.019506	0.019616	0.020235	0.021397	0.022896	0.024664	0.026857	0.029317	0.031472	0.032989	0.033723	0.033379	0.031857	0.029502	0.026841	0.024219	0.021602	0.018898	0.016357	0.014219	0.012388
-0.00051643	-0.00045651	-0.00026129	0.00022187	0.0010719	0.0020875	0.0031451	0.0043916	0.0059524	0.0077202	0.0095073	0.011011	0.011871	0.011955	0.011273	0.010188	0.0093295	0.0086386	0.0078223	0.0069384	0.0063876	0.0060621	0.0056297	0.0050631	0.0046013	0.0043715	0.0041506	0.0035135	0.00246	0.0013036	0.00037675	-9.0841e-05	-9.2373e-05	0.00024019	0.0010294	0.0024142	0.0040668	0.0053243	0.0058836	0.0057021	0.0047214	0.0030639	0.00087139	-0.0016858	-0.0041555	-0.0062051	-0.0079063	-0.0093751	-0.01065	-0.011778
-0.011371	-0.01127	-0.010938	-0.010346	-0.0095875	-0.0088323	-0.008032	-0.0069624	-0.00563	-0.004299	-0.0031209	-0.0021225	-0.001484	-0.0014023	-0.0019664	-0.0027528	-0.0032353	-0.0035839	-0.0042128	-0.0050729	-0.0057221	-0.006177	-0.0067268	-0.0074912	-0.0083688	-0.0091896	-0.010151	-0.0115	-0.012965	-0.014166	-0.015028	-0.015567	-0.015788	-0.015639	-0.014852	-0.013423	-0.011807	-0.01058	-0.0098875	-0.0096841	-0.0099448	-0.010566	-0.011601	-0.013034	-0.014307	-0.014999	-0.015268	-0.015432	-0.015782	-0.01637
-0.014128	-0.01421	-0.014016	-0.013513	-0.012935	-0.01251	-0.012096	-0.011423	-0.010491	-0.0095185	-0.0086914	-0.007965	-0.0074008	-0.0071772	-0.0073521	-0.0075322	-0.0075589	-0.0077168	-0.0081917	-0.0088128	-0.0093001	-0.0097224	-0.010205	-0.010732	-0.011322	-0.011981	-0.012889	-0.014073	-0.015327	-0.016318	-0.016912	-0.017134	-0.016939	-0.016167	-0.014719	-0.012755	-0.010667	-0.0088622	-0.0072608	-0.0058239	-0.0047695	-0.0042369	-0.0042076	-0.0044471	-0.0044256	-0.0040291	-0.0036804	-0.0036123	-0.0039324	-0.0046582
-0.0090932	-0.0095316	-0.0097387	-0.0095765	-0.0093147	-0.0092846	-0.0093615	-0.0092174	-0.008633	-0.0076564	-0.006582	-0.0055668	-0.004724	-0.0041222	-0.0037647	-0.0035258	-0.0035031	-0.0038559	-0.0043805	-0.0048024	-0.0050666	-0.0053884	-0.0058255	-0.0061527	-0.0063393	-0.0065692	-0.0071515	-0.0080813	-0.0092227	-0.010183	-0.010691	-0.010739	-0.010251	-0.0090981	-0.0073879	-0.0052543	-0.0029467	-0.00082573	0.0011632	0.0029628	0.0042674	0.0049303	0.0051713	0.0052963	0.0056175	0.0059833	0.0059965	0.0055386	0.0046734	0.0035018
-0.0021733	-0.0023015	-0.0022777	-0.0021376	-0.0020834	-0.0023628	-0.0029717	-0.0035843	-0.0037027	-0.003103	-0.0021129	-0.0010361	-3.8059e-06	0.0010278	0.0020097	0.0026578	0.002728	0.0022451	0.0015616	0.00092726	0.00045194	4.4646e-05	-0.00031187	-0.00035006	-0.00012703	-8.3759e-05	-0.00059145	-0.0015399	-0.002684	-0.0035871	-0.0040867	-0.0043026	-0.0041191	-0.0032624	-0.0017666	0.00026018	0.0025866	0.0048624	0.0069088	0.0084786	0.009308	0.0094758	0.0094218	0.0093572	0.0094882	0.0096453	0.0095592	0.0090819	0.0082742	0.0072479
0.0031849	0.0034037	0.003602	0.0036134	0.0034584	0.0030117	0.0020508	0.00087159	0.00014921	0.00028384	0.0010899	0.0022476	0.0034043	0.0044076	0.0051794	0.0054968	0.0052881	0.0046529	0.0037066	0.0025651	0.0015399	0.00078306	0.00038266	0.00054461	0.0011084	0.0014729	0.0012814	0.00058811	-0.00048327	-0.0015335	-0.0023006	-0.002874	-0.0031361	-0.0025585	-0.0010095	0.0011794	0.0035619	0.005857	0.0078553	0.0092816	0.0098566	0.0097162	0.0094837	0.0094566	0.0098626	0.010421	0.010758	0.010736	0.010419	0.0098118
0.0072668	0.007439	0.0074887	0.0073705	0.0072754	0.0070463	0.0063228	0.0053889	0.0048344	0.0050662	0.0061419	0.007704	0.0088996	0.0091942	0.0086897	0.0077756	0.0068422	0.005988	0.0048048	0.0030843	0.0012707	-0.00025306	-0.0011752	-0.0013698	-0.00099869	-0.00061626	-0.0005664	-0.00095212	-0.0019523	-0.003282	-0.0043217	-0.005073	-0.0055642	-0.0051209	-0.0035726	-0.0015128	0.00043268	0.0021024	0.0034711	0.0044791	0.0048866	0.0046773	0.0044685	0.0046377	0.0053534	0.0061889	0.0066597	0.0067642	0.0067509	0.0065948
[truncated: 31 more columns]

[truncated: 12 more sheets: 4b, 4c, 4d, 4e, 5a, 5b, 5c, 5d, 5e, 6a, 6b, 6c]
