# Supplementary material for: Parental neural responsivity to infants’ visual attention: How mature brains influence immature brains during social interaction
Source: PLoS Biol. 2018 Dec 13;16(12):e2006328. doi: 10.1371/journal.pbio.2006328 (PMC6292577; doi:10.1371/journal.pbio.2006328)
Supplement: S2 Data — (XLSX) [file pbio.2006328.s012.xlsx]

## Sheet: S1a
	Object		Inattention
	JP	SP	JP	SP
		23.944		3.8
		8.2778		8.6154
	27.048	15.207	5.2632	7.2
	11		3.9535
	15.409		14.815
	15.9	11.68	5.0312	9.5806
		8.7353		8.9714
	8.025	6.3636	4.413	7.2
	12.75	14.548	2.8095	5.375
	13.742	6.6444	6.2222	4.2449
		11.952		5.7222
	13.364	5.3333	6.7714	8.8889
	7.3261	5.9792	4.6111	6.46
	32.235	15.88	5.5	7.32
	31.882	11.742	6	5.0606
		12.091		5.4242
	13.3	8.3617	2.6	4.7826
		7.2545		3.9649
		14.517		8.9643
	32.111	31.368	3.8947	3.6111
	17.586	13.647	4.4118	8.7576
	13.263	10.811	2.3462	5.4
	12.235	11.718	4.625	5.8947
	13.75	7.2273	4.9355	7.4286
	25.958	10	2.1429	8.4286
	27.24	9.0233	4.7895	6.9737
		9.7097		7.7742
		14.667		7.7037
	13.875		2.7419
	37.727	10.294	3.9048	9.0833
	20.375	19.85	5.3478	8.9
	13.105		3.0526
	11.895	5.9231	3.2432	10.154
	7.6	11.097	2.625	7.8438
	7.4737	7.0862	3.1471	4.3148
		9.3415		5.2
	28.667	12.552	5.2143	8.9091
MEAN	17.9571	11.6008	4.60787	6.90764
SEM	1.71615	0.942615	0.461732	0.333757

## Sheet: S1b
0.40433	0.23246	0.11138	0.065196	0.026052	0.0088111	0.056534
0.32057	0.23965	0.13356	0.076893	0.050903	0.038953	0.13947

## Sheet: S1c
0.040098	0.023403	0.01607	0.011671	0.0059728	0.0037353	0.017983
0.022521	0.023911	0.014856	0.010197	0.010765	0.012353	0.023763

## Sheet: S2
-0.00057225	-0.00060201	-0.00060805	-0.00057926	-0.00053318	-0.00048253	-0.00042186	-0.00035544	-0.0002736	-0.00015407	-2.6972e-05	4.3818e-05	2.9292e-05	-2.851e-05	-0.00011256	-0.00023856	-0.00037392	-0.0004784	-0.00056227	-0.00064689	-0.00072553	-0.00079005	-0.00083592	-0.00084629	-0.00081743	-0.00076805	-0.00070765	-0.0006297	-0.00051623	-0.00039681	-0.00031309	-0.00024841	-0.00019758	-0.00016235	-0.00012469	-7.3594e-05	-1.8536e-05	2.8898e-05	7.8971e-05	0.00013803	0.00020357	0.0002801	0.000377	0.00047374	0.00053464	0.00053914	0.00048768	0.00037978	0.00021654	3.6879e-05
-0.0029179	-0.0029092	-0.0027493	-0.0024607	-0.0021473	-0.0018821	-0.0016424	-0.0014018	-0.0010701	-0.00054528	2.5899e-05	0.00036668	0.0003641	0.00018708	-0.00013207	-0.00068057	-0.0013	-0.0017913	-0.0021866	-0.0025922	-0.0029753	-0.003277	-0.0034484	-0.0034031	-0.0031377	-0.0027698	-0.002361	-0.0019003	-0.0013349	-0.00079605	-0.00044337	-0.00018122	1.8639e-05	0.00014287	0.00027766	0.00047019	0.00065807	0.00080074	0.00095854	0.0011698	0.0014221	0.0017166	0.0021061	0.0025255	0.0028045	0.0028448	0.0026441	0.0021769	0.0014155	0.00055357
-0.0056493	-0.0052905	-0.0045447	-0.0036418	-0.0028487	-0.0023417	-0.00207	-0.0018471	-0.0013964	-0.00055121	0.00041103	0.001056	0.0012511	0.0012379	0.00093573	0.00012164	-0.00091349	-0.0017603	-0.002424	-0.0031288	-0.0038318	-0.00436	-0.0045321	-0.0042114	-0.0034532	-0.0025108	-0.0014871	-0.00039166	0.00075742	0.0016975	0.0022212	0.0025507	0.0027488	0.0027635	0.0027606	0.0028459	0.0028671	0.0027976	0.0028199	0.00303	0.0033652	0.0037411	0.0042786	0.0049591	0.0054546	0.0055571	0.005242	0.0044464	0.0030901	0.0015408
-0.0042423	-0.0035119	-0.0022805	-0.0010125	-6.0411e-05	0.00038665	0.00040408	0.00032366	0.00049286	0.00097921	0.0015719	0.002063	0.0024808	0.0029674	0.0032496	0.0030059	0.0024466	0.0019914	0.0017036	0.001319	0.0008389	0.0005332	0.00070503	0.0013191	0.0021747	0.0030979	0.0041512	0.0053513	0.0064747	0.0071833	0.0073828	0.0073357	0.007124	0.0066353	0.0060214	0.0054517	0.004752	0.0040052	0.0035837	0.0036032	0.0038255	0.0039642	0.0041841	0.0046473	0.005015	0.0050169	0.004615	0.0038529	0.0027264	0.0015306
[truncated: 31 more columns]

## Sheet: S3a
1	0.038786	-0.030234	-0.057675	-0.066992	-0.028768	-0.039976	-0.052651	-0.015774	0.0061909	0.0092766	0.021184	0.01732	0.020247	0.014066	0.020726	0.023897	0.035507	0.039969	0.036113	0.043071	0.040806	0.034399	0.047279	0.054923	0.048446	0.058238	0.052848	0.05327	0.055685	0.044432	0.050956
0.038786	1	-0.20142	-0.22479	-0.25642	-0.1814	-0.19337	-0.17653	-0.13814	-0.11295	-0.11453	-0.10423	-0.10386	-0.087102	-0.11661	-0.10741	-0.095561	-0.092919	-0.079023	-0.085848	-0.078208	-0.075332	-0.075498	-0.071056	-0.075196	-0.068896	-0.075501	-0.078354	-0.068504	-0.070334	-0.066327	-0.059108
-0.030234	-0.20142	1	-0.055249	-0.086703	-0.061438	-0.062503	-0.088695	-0.063854	-0.02351	-0.017046	-0.008172	-0.00011307	-0.01392	-0.024721	-0.0093703	0.01121	0.0060673	0.014612	0.020176	0.027666	0.0113	0.019245	0.014317	0.018898	0.024818	0.014688	0.01897	0.0077266	0.0046757	0.0046848	0.0039879
-0.057675	-0.22479	-0.055249	1	0.047392	0.0036679	-0.014972	-0.025301	-0.019283	0.011919	0.01031	0.01624	0.01932	0.001249	0.018943	0.010026	0.01511	0.017156	0.019883	0.031864	0.028071	0.023707	0.031888	0.029306	0.030048	0.018283	0.013639	0.018296	0.028236	0.027311	0.023295	0.019325
-0.066992	-0.25642	-0.086703	0.047392	1	0.04419	0.0078314	-0.030501	-0.025799	0.0038831	0.012812	0.031853	0.0131	0.010005	0.017873	0.014011	0.0096668	0.015928	0.01892	0.021486	0.028505	0.025483	0.039609	0.032052	0.038434	0.020092	0.027973	0.032341	0.014723	0.018337	0.015542	0.021588
-0.028768	-0.1814	-0.061438	0.0036679	0.04419	1	0.12666	0.072599	0.05446	0.060347	0.072106	0.088867	0.072505	0.086719	0.072281	0.078954	0.074327	0.069658	0.067666	0.086447	0.081287	0.079259	0.085188	0.0798	0.081717	0.077735	0.074758	0.070652	0.0588	0.061947	0.058673	0.049898
-0.039976	-0.19337	-0.062503	-0.014972	0.0078314	0.12666	1	0.16924	0.090466	0.071902	0.094653	0.073131	0.096775	0.092132	0.10731	0.081326	0.078126	0.076277	0.079052	0.072148	0.076824	0.071551	0.067125	0.064227	0.064908	0.071476	0.068495	0.070637	0.061568	0.056169	0.063865	0.053117
-0.052651	-0.17653	-0.088695	-0.025301	-0.030501	0.072599	0.16924	1	0.1821	0.11105	0.094411	0.078539	0.1062	0.10622	0.14618	0.13513	0.094793	0.076272	0.057628	0.046159	0.043582	0.06657	0.059952	0.05521	0.059409	0.067752	0.068271	0.070732	0.071631	0.056837	0.057993	0.057707
-0.015774	-0.13814	-0.063854	-0.019283	-0.025799	0.05446	0.090466	0.1821	1	0.18544	0.1542	0.12979	0.1332	0.12781	0.12574	0.14635	0.14118	0.14211	0.11131	0.10492	0.094882	0.093829	0.096482	0.095232	0.087316	0.10437	0.10476	0.10546	0.11325	0.11716	0.11193	0.10382
0.0061909	-0.11295	-0.02351	0.011919	0.0038831	0.060347	0.071902	0.11105	0.18544	1	0.19193	0.15943	0.16086	0.14474	0.1508	0.14451	0.16178	0.16274	0.13044	0.14165	0.12731	0.1254	0.12461	0.12707	0.13344	0.13718	0.1339	0.13495	0.14244	0.14935	0.1421	0.13755
0.0092766	-0.11453	-0.017046	0.01031	0.012812	0.072106	0.094653	0.094411	0.1542	0.19193	1	0.18386	0.16865	0.16725	0.15594	0.15711	0.15936	0.15757	0.15832	0.15292	0.14348	0.14924	0.13884	0.13986	0.13717	0.15007	0.14882	0.15534	0.16249	0.16126	0.15862	0.15086
0.021184	-0.10423	-0.008172	0.01624	0.031853	0.088867	0.073131	0.078539	0.12979	0.15943	0.18386	1	0.19755	0.18131	0.15932	0.17042	0.18753	0.1619	0.16133	0.15705	0.15204	0.14475	0.14873	0.14679	0.15282	0.15072	0.16402	0.16776	0.16752	0.16482	0.16477	0.15941
0.01732	-0.10386	-0.00011307	0.01932	0.0131	0.072505	0.096775	0.1062	0.1332	0.16086	0.16865	0.19755	1	0.19445	0.18148	0.17947	0.18986	0.18856	0.17199	0.17314	0.1649	0.16039	0.16647	0.16161	0.16596	0.16501	0.17207	0.18532	0.18536	0.17719	0.1877	0.17543
0.020247	-0.087102	-0.01392	0.001249	0.010005	0.086719	0.092132	0.10622	0.12781	0.14474	0.16725	0.18131	0.19445	1	0.17978	0.18521	0.18266	0.18012	0.16727	0.18217	0.17073	0.1676	0.16525	0.1666	0.16649	0.15569	0.16642	0.18499	0.17602	0.17482	0.17318	0.17438
0.014066	-0.11661	-0.024721	0.018943	0.017873	0.072281	0.10731	0.14618	0.12574	0.1508	0.15594	0.15932	0.18148	0.17978	1	0.18983	0.16944	0.17065	0.17573	0.17801	0.16928	0.17174	0.16895	0.15929	0.16124	0.14953	0.16956	0.17266	0.16975	0.16366	0.16945	0.16922
0.020726	-0.10741	-0.0093703	0.010026	0.014011	0.078954	0.081326	0.13513	0.14635	0.14451	0.15711	0.17042	0.17947	0.18521	0.18983	1	0.20247	0.19701	0.18339	0.1887	0.17981	0.18182	0.17933	0.17644	0.18949	0.17219	0.18148	0.18265	0.17714	0.18112	0.17286	0.15908
0.023897	-0.095561	0.01121	0.01511	0.0096668	0.074327	0.078126	0.094793	0.14118	0.16178	0.15936	0.18753	0.18986	0.18266	0.16944	0.20247	1	0.22042	0.20884	0.19457	0.18848	0.20167	0.19679	0.1972	0.19216	0.19634	0.19665	0.19085	0.19574	0.18352	0.17999	0.17247
0.035507	-0.092919	0.0060673	0.017156	0.015928	0.069658	0.076277	0.076272	0.14211	0.16274	0.15757	0.1619	0.18856	0.18012	0.17065	0.19701	0.22042	1	0.21696	0.22313	0.21778	0.19967	0.21258	0.20573	0.20794	0.21417	0.20424	0.20476	0.19628	0.19608	0.17455	0.17216
0.039969	-0.079023	0.014612	0.019883	0.01892	0.067666	0.079052	0.057628	0.11131	0.13044	0.15832	0.16133	0.17199	0.16727	0.17573	0.18339	0.20884	0.21696	1	0.22797	0.23626	0.22393	0.23889	0.22221	0.22165	0.2221	0.22435	0.21539	0.20356	0.20157	0.17914	0.16422
0.036113	-0.085848	0.020176	0.031864	0.021486	0.086447	0.072148	0.046159	0.10492	0.14165	0.15292	0.15705	0.17314	0.18217	0.17801	0.1887	0.19457	0.22313	0.22797	1	0.24169	0.24636	0.24366	0.24551	0.24761	0.24007	0.22997	0.22867	0.22555	0.20614	0.18003	0.16767
0.043071	-0.078208	0.027666	0.028071	0.028505	0.081287	0.076824	0.043582	0.094882	0.12731	0.14348	0.15204	0.1649	0.17073	0.16928	0.17981	0.18848	0.21778	0.23626	0.24169	1	0.25966	0.28	0.25103	0.26379	0.25859	0.24244	0.23479	0.22607	0.19553	0.17495	0.15944
0.040806	-0.075332	0.0113	0.023707	0.025483	0.079259	0.071551	0.06657	0.093829	0.1254	0.14924	0.14475	0.16039	0.1676	0.17174	0.18182	0.20167	0.19967	0.22393	0.24636	0.25966	1	0.28151	0.2787	0.28451	0.2594	0.25246	0.23848	0.23076	0.20919	0.17887	0.15137
0.034399	-0.075498	0.019245	0.031888	0.039609	0.085188	0.067125	0.059952	0.096482	0.12461	0.13884	0.14873	0.16647	0.16525	0.16895	0.17933	0.19679	0.21258	0.23889	0.24366	0.28	0.28151	1	0.28518	0.28902	0.28295	0.26328	0.24958	0.23577	0.21059	0.18108	0.15508
0.047279	-0.071056	0.014317	0.029306	0.032052	0.0798	0.064227	0.05521	0.095232	0.12707	0.13986	0.14679	0.16161	0.1666	0.15929	0.17644	0.1972	0.20573	0.22221	0.24551	0.25103	0.2787	0.28518	1	0.30187	0.30322	0.28136	0.26644	0.24694	0.22135	0.19624	0.16518
0.054923	-0.075196	0.018898	0.030048	0.038434	0.081717	0.064908	0.059409	0.087316	0.13344	0.13717	0.15282	0.16596	0.16649	0.16124	0.18949	0.19216	0.20794	0.22165	0.24761	0.26379	0.28451	0.28902	0.30187	1	0.30814	0.30826	0.29621	0.28733	0.26195	0.23247	0.20493
0.048446	-0.068896	0.024818	0.018283	0.020092	0.077735	0.071476	0.067752	0.10437	0.13718	0.15007	0.15072	0.16501	0.15569	0.14953	0.17219	0.19634	0.21417	0.2221	0.24007	0.25859	0.2594	0.28295	0.30322	0.30814	1	0.31328	0.30878	0.30407	0.28749	0.25931	0.23011
0.058238	-0.075501	0.014688	0.013639	0.027973	0.074758	0.068495	0.068271	0.10476	0.1339	0.14882	0.16402	0.17207	0.16642	0.16956	0.18148	0.19665	0.20424	0.22435	0.22997	0.24244	0.25246	0.26328	0.28136	0.30826	0.31328	1	0.33681	0.34351	0.33199	0.31835	0.29011
0.052848	-0.078354	0.01897	0.018296	0.032341	0.070652	0.070637	0.070732	0.10546	0.13495	0.15534	0.16776	0.18532	0.18499	0.17266	0.18265	0.19085	0.20476	0.21539	0.22867	0.23479	0.23848	0.24958	0.26644	0.29621	0.30878	0.33681	1	0.36929	0.37135	0.36397	0.35753
0.05327	-0.068504	0.0077266	0.028236	0.014723	0.0588	0.061568	0.071631	0.11325	0.14244	0.16249	0.16752	0.18536	0.17602	0.16975	0.17714	0.19574	0.19628	0.20356	0.22555	0.22607	0.23076	0.23577	0.24694	0.28733	0.30407	0.34351	0.36929	1	0.4213	0.42881	0.42705
0.055685	-0.070334	0.0046757	0.027311	0.018337	0.061947	0.056169	0.056837	0.11716	0.14935	0.16126	0.16482	0.17719	0.17482	0.16366	0.18112	0.18352	0.19608	0.20157	0.20614	0.19553	0.20919	0.21059	0.22135	0.26195	0.28749	0.33199	0.37135	0.4213	1	0.47493	0.48318
0.044432	-0.066327	0.0046848	0.023295	0.015542	0.058673	0.063865	0.057993	0.11193	0.1421	0.15862	0.16477	0.1877	0.17318	0.16945	0.17286	0.17999	0.17455	0.17914	0.18003	0.17495	0.17887	0.18108	0.19624	0.23247	0.25931	0.31835	0.36397	0.42881	0.47493	1	0.5477
0.050956	-0.059108	0.0039879	0.019325	0.021588	0.049898	0.053117	0.057707	0.10382	0.13755	0.15086	0.15941	0.17543	0.17438	0.16922	0.15908	0.17247	0.17216	0.16422	0.16767	0.15944	0.15137	0.15508	0.16518	0.20493	0.23011	0.29011	0.35753	0.42705	0.48318	0.5477	1

## Sheet: S3b
1	0.037501	-0.03728	-0.068272	-0.071413	-0.049993	-0.052324	-0.043598	-0.018296	0.00010332	-0.0056276	0.0053862	-0.00082231	0.012214	0.0091775	0.02056	0.015692	0.015883	0.021272	0.026081	0.034613	0.043106	0.031811	0.039637	0.038631	0.036098	0.044063	0.05698	0.063134	0.054691	0.056865	0.055366
0.037501	1	-0.21419	-0.22043	-0.25428	-0.21133	-0.18994	-0.17301	-0.14742	-0.13656	-0.12025	-0.11449	-0.10248	-0.10085	-0.10669	-0.11148	-0.10388	-0.098245	-0.10372	-0.093968	-0.092917	-0.084327	-0.087933	-0.090561	-0.092186	-0.085189	-0.10018	-0.075468	-0.075215	-0.072227	-0.066701	-0.063334
-0.03728	-0.21419	1	-0.044838	-0.088765	-0.053199	-0.061803	-0.05984	-0.039461	-0.017492	-0.0086499	-0.0091887	0.0083968	-0.0097175	-0.0012242	-0.0061592	0.0025235	-0.0038642	0.0093733	0.0072602	0.0174	0.010268	0.0093003	0.010759	0.013595	0.00599	-0.00025751	0.0027908	-0.0024882	-0.0066643	-0.0029379	-0.011555
-0.068272	-0.22043	-0.044838	1	0.029803	0.018887	0.0089828	-0.0036474	0.011303	0.024678	0.029991	0.034988	0.029768	0.021171	0.020089	0.025772	0.022202	0.027818	0.031048	0.033168	0.044405	0.033612	0.033393	0.037951	0.032832	0.028279	0.041722	0.02364	0.025086	0.023798	0.026987	0.020779
-0.071413	-0.25428	-0.088765	0.029803	1	0.057309	0.01947	-0.014147	-0.01645	0.011283	0.01793	0.024358	0.026585	0.028309	0.029083	0.026901	0.017341	0.019235	0.026933	0.018507	0.027723	0.031128	0.019339	0.021835	0.027928	0.013075	0.024261	0.0081865	0.0032539	0.010981	0.0061994	0.0091909
-0.049993	-0.21133	-0.053199	0.018887	0.057309	1	0.1293	0.06919	0.049027	0.083682	0.089074	0.098467	0.083481	0.072289	0.078448	0.074999	0.078304	0.07116	0.08088	0.082993	0.081368	0.077916	0.077601	0.074703	0.069906	0.077859	0.069308	0.057995	0.059041	0.0577	0.051524	0.051358
-0.052324	-0.18994	-0.061803	0.0089828	0.01947	0.1293	1	0.15849	0.10077	0.10303	0.10036	0.10273	0.097407	0.11116	0.10097	0.092503	0.094096	0.10335	0.097319	0.099369	0.090988	0.085423	0.09865	0.095075	0.085749	0.096746	0.086364	0.076173	0.076708	0.071052	0.057529	0.055744
-0.043598	-0.17301	-0.05984	-0.0036474	-0.014147	0.06919	0.15849	1	0.17655	0.13441	0.10591	0.11239	0.10625	0.11169	0.13177	0.12313	0.1096	0.1087	0.080454	0.08183	0.085465	0.08614	0.082384	0.087538	0.08643	0.093327	0.094386	0.078419	0.075264	0.073615	0.074653	0.062521
-0.018296	-0.14742	-0.039461	0.011303	-0.01645	0.049027	0.10077	0.17655	1	0.20171	0.15758	0.13626	0.12612	0.1242	0.13558	0.13638	0.15644	0.13462	0.12334	0.11585	0.099706	0.09553	0.10175	0.10123	0.10038	0.12308	0.13011	0.11978	0.1206	0.10901	0.10692	0.10752
0.00010332	-0.13656	-0.017492	0.024678	0.011283	0.083682	0.10303	0.13441	0.20171	1	0.18709	0.16328	0.15061	0.15273	0.16479	0.15121	0.15848	0.1601	0.15601	0.15288	0.1406	0.1282	0.13828	0.13019	0.13488	0.14687	0.14995	0.15594	0.14825	0.15024	0.15462	0.14338
-0.0056276	-0.12025	-0.0086499	0.029991	0.01793	0.089074	0.10036	0.10591	0.15758	0.18709	1	0.19434	0.15367	0.14538	0.16033	0.1536	0.15266	0.16295	0.15574	0.16474	0.1514	0.14817	0.14056	0.14119	0.13798	0.15163	0.15176	0.1534	0.16036	0.16324	0.1641	0.16328
0.0053862	-0.11449	-0.0091887	0.034988	0.024358	0.098467	0.10273	0.11239	0.13626	0.16328	0.19434	1	0.18701	0.17922	0.17883	0.16718	0.17841	0.1674	0.1735	0.17148	0.17121	0.15398	0.15233	0.15606	0.15676	0.15751	0.16968	0.1735	0.1787	0.18198	0.17834	0.18096
-0.00082231	-0.10248	0.0083968	0.029768	0.026585	0.083481	0.097407	0.10625	0.12612	0.15061	0.15367	0.18701	1	0.19426	0.17628	0.17392	0.16465	0.16121	0.17701	0.17336	0.16691	0.15897	0.16499	0.1517	0.15157	0.15885	0.1623	0.17258	0.17851	0.1794	0.16785	0.17547
0.012214	-0.10085	-0.0097175	0.021171	0.028309	0.072289	0.11116	0.11169	0.1242	0.15273	0.14538	0.17922	0.19426	1	0.19746	0.18833	0.18843	0.17947	0.173	0.17743	0.16166	0.17198	0.15926	0.16547	0.16812	0.17188	0.17503	0.18037	0.17561	0.17951	0.18264	0.17828
0.0091775	-0.10669	-0.0012242	0.020089	0.029083	0.078448	0.10097	0.13177	0.13558	0.16479	0.16033	0.17883	0.17628	0.19746	1	0.19756	0.20275	0.17598	0.17314	0.17822	0.16192	0.18191	0.16281	0.16826	0.1707	0.17119	0.17331	0.17564	0.18084	0.18074	0.1724	0.17866
0.02056	-0.11148	-0.0061592	0.025772	0.026901	0.074999	0.092503	0.12313	0.13638	0.15121	0.1536	0.16718	0.17392	0.18833	0.19756	1	0.20833	0.19915	0.18172	0.17358	0.1814	0.18239	0.18013	0.17951	0.17778	0.1801	0.18538	0.17872	0.18141	0.18104	0.18178	0.16795
0.015692	-0.10388	0.0025235	0.022202	0.017341	0.078304	0.094096	0.1096	0.15644	0.15848	0.15266	0.17841	0.16465	0.18843	0.20275	0.20833	1	0.21945	0.19975	0.20151	0.19642	0.19489	0.20061	0.20673	0.19268	0.19664	0.20173	0.19396	0.19725	0.18878	0.18091	0.17449
0.015883	-0.098245	-0.0038642	0.027818	0.019235	0.07116	0.10335	0.1087	0.13462	0.1601	0.16295	0.1674	0.16121	0.17947	0.17598	0.19915	0.21945	1	0.22249	0.23255	0.20749	0.20984	0.21254	0.22587	0.21166	0.20666	0.2099	0.19638	0.19076	0.18709	0.17416	0.17094
0.021272	-0.10372	0.0093733	0.031048	0.026933	0.08088	0.097319	0.080454	0.12334	0.15601	0.15574	0.1735	0.17701	0.173	0.17314	0.18172	0.19975	0.22249	1	0.24948	0.23787	0.2333	0.22463	0.23756	0.22389	0.22962	0.22091	0.22527	0.20747	0.20333	0.19243	0.18028
0.026081	-0.093968	0.0072602	0.033168	0.018507	0.082993	0.099369	0.08183	0.11585	0.15288	0.16474	0.17148	0.17336	0.17743	0.17822	0.17358	0.20151	0.23255	0.24948	1	0.25416	0.26005	0.24834	0.24908	0.25075	0.24368	0.23246	0.22332	0.21996	0.19814	0.18237	0.16508
0.034613	-0.092917	0.0174	0.044405	0.027723	0.081368	0.090988	0.085465	0.099706	0.1406	0.1514	0.17121	0.16691	0.16166	0.16192	0.1814	0.19642	0.20749	0.23787	0.25416	1	0.27537	0.27642	0.27726	0.26649	0.2525	0.25519	0.2431	0.2297	0.19879	0.17853	0.16214
0.043106	-0.084327	0.010268	0.033612	0.031128	0.077916	0.085423	0.08614	0.09553	0.1282	0.14817	0.15398	0.15897	0.17198	0.18191	0.18239	0.19489	0.20984	0.2333	0.26005	0.27537	1	0.30778	0.29292	0.28981	0.27296	0.26327	0.25305	0.22309	0.20615	0.17592	0.15684
0.031811	-0.087933	0.0093003	0.033393	0.019339	0.077601	0.09865	0.082384	0.10175	0.13828	0.14056	0.15233	0.16499	0.15926	0.16281	0.18013	0.20061	0.21254	0.22463	0.24834	0.27642	0.30778	1	0.30343	0.29564	0.29122	0.27917	0.26168	0.24223	0.21832	0.18496	0.16812
0.039637	-0.090561	0.010759	0.037951	0.021835	0.074703	0.095075	0.087538	0.10123	0.13019	0.14119	0.15606	0.1517	0.16547	0.16826	0.17951	0.20673	0.22587	0.23756	0.24908	0.27726	0.29292	0.30343	1	0.3125	0.31126	0.30371	0.29068	0.26255	0.24358	0.20895	0.18645
0.038631	-0.092186	0.013595	0.032832	0.027928	0.069906	0.085749	0.08643	0.10038	0.13488	0.13798	0.15676	0.15157	0.16812	0.1707	0.17778	0.19268	0.21166	0.22389	0.25075	0.26649	0.28981	0.29564	0.3125	1	0.31377	0.31313	0.29446	0.27874	0.26018	0.23762	0.2068
0.036098	-0.085189	0.00599	0.028279	0.013075	0.077859	0.096746	0.093327	0.12308	0.14687	0.15163	0.15751	0.15885	0.17188	0.17119	0.1801	0.19664	0.20666	0.22962	0.24368	0.2525	0.27296	0.29122	0.31126	0.31377	1	0.32626	0.33117	0.31039	0.29354	0.27624	0.2576
0.044063	-0.10018	-0.00025751	0.041722	0.024261	0.069308	0.086364	0.094386	0.13011	0.14995	0.15176	0.16968	0.1623	0.17503	0.17331	0.18538	0.20173	0.2099	0.22091	0.23246	0.25519	0.26327	0.27917	0.30371	0.31313	0.32626	1	0.3488	0.34622	0.34546	0.31919	0.30678
0.05698	-0.075468	0.0027908	0.02364	0.0081865	0.057995	0.076173	0.078419	0.11978	0.15594	0.1534	0.1735	0.17258	0.18037	0.17564	0.17872	0.19396	0.19638	0.22527	0.22332	0.2431	0.25305	0.26168	0.29068	0.29446	0.33117	0.3488	1	0.38706	0.39036	0.38632	0.37755
0.063134	-0.075215	-0.0024882	0.025086	0.0032539	0.059041	0.076708	0.075264	0.1206	0.14825	0.16036	0.1787	0.17851	0.17561	0.18084	0.18141	0.19725	0.19076	0.20747	0.21996	0.2297	0.22309	0.24223	0.26255	0.27874	0.31039	0.34622	0.38706	1	0.43836	0.43869	0.44576
0.054691	-0.072227	-0.0066643	0.023798	0.010981	0.0577	0.071052	0.073615	0.10901	0.15024	0.16324	0.18198	0.1794	0.17951	0.18074	0.18104	0.18878	0.18709	0.20333	0.19814	0.19879	0.20615	0.21832	0.24358	0.26018	0.29354	0.34546	0.39036	0.43836	1	0.49377	0.51203
0.056865	-0.066701	-0.0029379	0.026987	0.0061994	0.051524	0.057529	0.074653	0.10692	0.15462	0.1641	0.17834	0.16785	0.18264	0.1724	0.18178	0.18091	0.17416	0.19243	0.18237	0.17853	0.17592	0.18496	0.20895	0.23762	0.27624	0.31919	0.38632	0.43869	0.49377	1	0.56928
0.055366	-0.063334	-0.011555	0.020779	0.0091909	0.051358	0.055744	0.062521	0.10752	0.14338	0.16328	0.18096	0.17547	0.17828	0.17866	0.16795	0.17449	0.17094	0.18028	0.16508	0.16214	0.15684	0.16812	0.18645	0.2068	0.2576	0.30678	0.37755	0.44576	0.51203	0.56928	1

## Sheet: S3c
1	0.079077	0.010779	-0.013499	-0.021231	-0.027042	-0.026442	-0.031135	-0.034005	-0.035054	-0.048119	-0.03754	-0.037824	-0.047462	-0.037276	-0.028546	-0.03391	-0.034778	-0.032508	-0.019814	-0.001491	-0.010043	-0.0045962	-0.0050201	-0.0032475	0.010944	0.022241	0.022782	0.014658	0.019914	0.027367	0.019654
0.079077	1	-0.07726	-0.11348	-0.11666	-0.13918	-0.12172	-0.14289	-0.15523	-0.16494	-0.16734	-0.17369	-0.16248	-0.15618	-0.15172	-0.16601	-0.15726	-0.14781	-0.15258	-0.13099	-0.11584	-0.11291	-0.11678	-0.11672	-0.11526	-0.11487	-0.10213	-0.10463	-0.10614	-0.086711	-0.093961	-0.10913
0.010779	-0.07726	1	0.010437	-0.018937	-0.027708	-0.046142	-0.066751	-0.057667	-0.095662	-0.092336	-0.087965	-0.089368	-0.09345	-0.097432	-0.084902	-0.09747	-0.09972	-0.080449	-0.081035	-0.087004	-0.081667	-0.059702	-0.065042	-0.075001	-0.059884	-0.054316	-0.056007	-0.043528	-0.043091	-0.058793	-0.044477
-0.013499	-0.11348	0.010437	1	0.062081	0.023928	0.0070317	0.0099067	-0.011866	-0.034051	-0.048608	-0.052183	-0.035746	-0.039042	-0.045385	-0.044565	-0.033409	-0.038041	-0.03847	-0.049127	-0.035954	-0.027377	-0.016832	-0.014067	-0.0083032	-0.029475	-0.016347	-0.014205	-0.022076	-0.025856	-0.021425	-0.019144
-0.021231	-0.11666	-0.018937	0.062081	1	0.063353	0.050309	0.03458	0.0060684	-0.015838	-0.0038639	-0.016764	-0.011451	-0.007627	-0.014106	-0.012742	-0.0059932	-0.031943	-0.030011	-0.012917	-0.0012264	-0.0086366	-0.019087	-0.005068	0.0035235	-0.0047779	-0.0075107	0.0017067	0.006044	-0.0092917	0.0092307	-0.0068803
-0.027042	-0.13918	-0.027708	0.023928	0.063353	1	0.065038	0.051992	0.01406	0.013185	0.0029595	-0.0017773	-3.5943e-05	0.0097572	0.0080591	0.0066774	-0.013567	-0.003445	0.020458	-0.009096	-0.0096965	0.0061087	0.0052603	-0.0082559	0.0077171	-0.0048007	-0.00042611	-7.1689e-05	0.0044731	-0.010425	-0.0063462	-0.0023212
-0.026442	-0.12172	-0.046142	0.0070317	0.050309	0.065038	1	0.076627	0.043885	0.022387	-0.007461	-0.0001729	-0.001771	0.015492	-0.009862	-0.0010595	0.01515	0.023264	0.0015713	0.004493	0.01128	0.012049	0.0064802	0.0087752	0.017718	0.010964	0.018502	0.017355	0.0084495	0.013433	0.013937	0.0086922
-0.031135	-0.14289	-0.066751	0.0099067	0.03458	0.051992	0.076627	1	0.085727	0.042287	0.021401	0.017114	0.030792	0.02829	0.027476	0.014334	0.027003	0.012681	0.030453	0.0019749	0.018618	0.0027364	0.0087533	0.006552	0.0080085	0.023934	0.017287	0.017815	0.011108	0.010305	0.013061	0.026443
-0.034005	-0.15523	-0.057667	-0.011866	0.0060684	0.01406	0.043885	0.085727	1	0.11868	0.070449	0.037938	0.032084	0.015546	0.035854	0.030574	0.022905	0.024876	0.032566	0.024922	0.011612	0.0083636	0.021043	0.022113	0.030476	0.018916	0.022474	0.014316	0.023887	0.021017	0.0051656	0.0307
-0.035054	-0.16494	-0.095662	-0.034051	-0.015838	0.013185	0.022387	0.042287	0.11868	1	0.12819	0.088406	0.04573	0.024558	0.044953	0.038983	0.047538	0.04618	0.051056	0.053667	0.055972	0.04248	0.033779	0.035873	0.036967	0.035689	0.010873	0.02598	0.010744	0.013646	0.022833	0.014416
-0.048119	-0.16734	-0.092336	-0.048608	-0.0038639	0.0029595	-0.007461	0.021401	0.070449	0.12819	1	0.12049	0.084172	0.063269	0.075533	0.053447	0.065334	0.077604	0.07675	0.071683	0.063507	0.073361	0.072089	0.058969	0.045087	0.040327	0.03911	0.037104	0.026208	0.017229	0.011263	0.035
-0.03754	-0.17369	-0.087965	-0.052183	-0.016764	-0.0017773	-0.0001729	0.017114	0.037938	0.088406	0.12049	1	0.13713	0.11198	0.090573	0.07966	0.081213	0.080718	0.084838	0.077886	0.074995	0.061304	0.075465	0.066783	0.071919	0.060963	0.059463	0.061329	0.057582	0.045868	0.052015	0.052952
-0.037824	-0.16248	-0.089368	-0.035746	-0.011451	-3.5943e-05	-0.001771	0.030792	0.032084	0.04573	0.084172	0.13713	1	0.16028	0.12556	0.11108	0.10706	0.099959	0.099418	0.085777	0.09801	0.091968	0.098673	0.088667	0.084265	0.08267	0.08739	0.080869	0.073404	0.076079	0.080112	0.083214
-0.047462	-0.15618	-0.09345	-0.039042	-0.007627	0.0097572	0.015492	0.02829	0.015546	0.024558	0.063269	0.11198	0.16028	1	0.16525	0.13346	0.13329	0.12615	0.10762	0.099905	0.099739	0.096487	0.095396	0.094226	0.093388	0.10037	0.084728	0.089233	0.089558	0.075622	0.08389	0.08969
-0.037276	-0.15172	-0.097432	-0.045385	-0.014106	0.0080591	-0.009862	0.027476	0.035854	0.044953	0.075533	0.090573	0.12556	0.16525	1	0.16496	0.15184	0.14186	0.12811	0.13836	0.11832	0.12025	0.12006	0.1318	0.13403	0.12184	0.11454	0.10277	0.11182	0.095504	0.10269	0.10977
-0.028546	-0.16601	-0.084902	-0.044565	-0.012742	0.0066774	-0.0010595	0.014334	0.030574	0.038983	0.053447	0.07966	0.11108	0.13346	0.16496	1	0.18428	0.16782	0.15657	0.15201	0.14491	0.13712	0.12914	0.1299	0.13212	0.12707	0.12147	0.11551	0.13758	0.12184	0.12847	0.13231
-0.03391	-0.15726	-0.09747	-0.033409	-0.0059932	-0.013567	0.01515	0.027003	0.022905	0.047538	0.065334	0.081213	0.10706	0.13329	0.15184	0.18428	1	0.18924	0.176	0.1704	0.15014	0.13685	0.13917	0.13766	0.14468	0.13546	0.13469	0.1339	0.13945	0.12667	0.12355	0.13617
-0.034778	-0.14781	-0.09972	-0.038041	-0.031943	-0.003445	0.023264	0.012681	0.024876	0.04618	0.077604	0.080718	0.099959	0.12615	0.14186	0.16782	0.18924	1	0.20554	0.18285	0.16535	0.1701	0.16654	0.16458	0.1521	0.15359	0.14619	0.13545	0.14285	0.13207	0.131	0.13906
-0.032508	-0.15258	-0.080449	-0.03847	-0.030011	0.020458	0.0015713	0.030453	0.032566	0.051056	0.07675	0.084838	0.099418	0.10762	0.12811	0.15657	0.176	0.20554	1	0.22873	0.18512	0.17623	0.1574	0.17052	0.16101	0.16125	0.15393	0.1479	0.15798	0.13963	0.14964	0.1386
-0.019814	-0.13099	-0.081035	-0.049127	-0.012917	-0.009096	0.004493	0.0019749	0.024922	0.053667	0.071683	0.077886	0.085777	0.099905	0.13836	0.15201	0.1704	0.18285	0.22873	1	0.22792	0.20158	0.1929	0.19102	0.19896	0.18768	0.16755	0.17206	0.17255	0.16066	0.17124	0.16426
-0.001491	-0.11584	-0.087004	-0.035954	-0.0012264	-0.0096965	0.01128	0.018618	0.011612	0.055972	0.063507	0.074995	0.09801	0.099739	0.11832	0.14491	0.15014	0.16535	0.18512	0.22792	1	0.21732	0.21115	0.19896	0.20396	0.19344	0.18075	0.18495	0.18787	0.16926	0.18384	0.17355
-0.010043	-0.11291	-0.081667	-0.027377	-0.0086366	0.0061087	0.012049	0.0027364	0.0083636	0.04248	0.073361	0.061304	0.091968	0.096487	0.12025	0.13712	0.13685	0.1701	0.17623	0.20158	0.21732	1	0.2591	0.2414	0.24342	0.21319	0.20123	0.19491	0.1959	0.19106	0.19169	0.1924
-0.0045962	-0.11678	-0.059702	-0.016832	-0.019087	0.0052603	0.0064802	0.0087533	0.021043	0.033779	0.072089	0.075465	0.098673	0.095396	0.12006	0.12914	0.13917	0.16654	0.1574	0.1929	0.21115	0.2591	1	0.25445	0.25698	0.22307	0.22245	0.21568	0.21022	0.20364	0.19216	0.19368
-0.0050201	-0.11672	-0.065042	-0.014067	-0.005068	-0.0082559	0.0087752	0.006552	0.022113	0.035873	0.058969	0.066783	0.088667	0.094226	0.1318	0.1299	0.13766	0.16458	0.17052	0.19102	0.19896	0.2414	0.25445	1	0.27483	0.25866	0.25759	0.23489	0.24106	0.23257	0.2208	0.2363
-0.0032475	-0.11526	-0.075001	-0.0083032	0.0035235	0.0077171	0.017718	0.0080085	0.030476	0.036967	0.045087	0.071919	0.084265	0.093388	0.13403	0.13212	0.14468	0.1521	0.16101	0.19896	0.20396	0.24342	0.25698	0.27483	1	0.28008	0.25502	0.24883	0.25342	0.25659	0.23749	0.23343
0.010944	-0.11487	-0.059884	-0.029475	-0.0047779	-0.0048007	0.010964	0.023934	0.018916	0.035689	0.040327	0.060963	0.08267	0.10037	0.12184	0.12707	0.13546	0.15359	0.16125	0.18768	0.19344	0.21319	0.22307	0.25866	0.28008	1	0.28297	0.27121	0.26443	0.25718	0.26608	0.2583
0.022241	-0.10213	-0.054316	-0.016347	-0.0075107	-0.00042611	0.018502	0.017287	0.022474	0.010873	0.03911	0.059463	0.08739	0.084728	0.11454	0.12147	0.13469	0.14619	0.15393	0.16755	0.18075	0.20123	0.22245	0.25759	0.25502	0.28297	1	0.28201	0.27022	0.2651	0.27294	0.26037
0.022782	-0.10463	-0.056007	-0.014205	0.0017067	-7.1689e-05	0.017355	0.017815	0.014316	0.02598	0.037104	0.061329	0.080869	0.089233	0.10277	0.11551	0.1339	0.13545	0.1479	0.17206	0.18495	0.19491	0.21568	0.23489	0.24883	0.27121	0.28201	1	0.29523	0.26864	0.28385	0.26949
0.014658	-0.10614	-0.043528	-0.022076	0.006044	0.0044731	0.0084495	0.011108	0.023887	0.010744	0.026208	0.057582	0.073404	0.089558	0.11182	0.13758	0.13945	0.14285	0.15798	0.17255	0.18787	0.1959	0.21022	0.24106	0.25342	0.26443	0.27022	0.29523	1	0.2889	0.2934	0.29953
0.019914	-0.086711	-0.043091	-0.025856	-0.0092917	-0.010425	0.013433	0.010305	0.021017	0.013646	0.017229	0.045868	0.076079	0.075622	0.095504	0.12184	0.12667	0.13207	0.13963	0.16066	0.16926	0.19106	0.20364	0.23257	0.25659	0.25718	0.2651	0.26864	0.2889	1	0.31893	0.31843
0.027367	-0.093961	-0.058793	-0.021425	0.0092307	-0.0063462	0.013937	0.013061	0.0051656	0.022833	0.011263	0.052015	0.080112	0.08389	0.10269	0.12847	0.12355	0.131	0.14964	0.17124	0.18384	0.19169	0.19216	0.2208	0.23749	0.26608	0.27294	0.28385	0.2934	0.31893	1	0.32971
0.019654	-0.10913	-0.044477	-0.019144	-0.0068803	-0.0023212	0.0086922	0.026443	0.0307	0.014416	0.035	0.052952	0.083214	0.08969	0.10977	0.13231	0.13617	0.13906	0.1386	0.16426	0.17355	0.1924	0.19368	0.2363	0.23343	0.2583	0.26037	0.26949	0.29953	0.31843	0.32971	1

## Sheet: S3d
1	0.073849	-0.016242	-0.025698	-0.0075992	-0.010233	-0.021198	-0.030232	-0.01944	-0.036555	-0.02866	-0.025151	-0.020692	-0.028974	-0.027852	-0.021407	-0.0066476	-0.0041189	0.0013667	0.0084496	0.010099	0.0047978	0.00239	0.011234	0.011132	0.018235	0.025933	0.026083	0.030549	0.03159	0.027805	0.029865
0.073849	1	-0.097355	-0.12971	-0.13454	-0.12996	-0.1382	-0.13729	-0.14066	-0.16493	-0.15843	-0.1419	-0.14241	-0.14665	-0.15815	-0.14101	-0.13529	-0.12463	-0.11824	-0.1166	-0.10157	-0.11391	-0.10186	-0.086855	-0.10527	-0.094627	-0.087307	-0.10385	-0.088587	-0.087571	-0.082041	-0.06953
-0.016242	-0.097355	1	-0.033401	-0.041023	-0.061493	-0.064694	-0.058014	-0.071517	-0.09097	-0.08747	-0.10064	-0.092151	-0.084792	-0.084997	-0.075648	-0.086138	-0.075376	-0.066505	-0.072912	-0.076	-0.061985	-0.073442	-0.073328	-0.062533	-0.056474	-0.068442	-0.052538	-0.058884	-0.061101	-0.058017	-0.058656
-0.025698	-0.12971	-0.033401	1	0.029398	0.015501	-0.012358	-0.0024308	-0.02709	-0.05244	-0.032212	-0.039598	-0.040377	-0.046947	-0.034092	-0.050209	-0.04361	-0.044946	-0.049184	-0.035161	-0.039345	-0.032668	-0.026663	-0.033258	-0.025582	-0.012772	-0.021874	-0.019746	-0.02339	-0.03391	-0.030381	-0.029855
-0.0075992	-0.13454	-0.041023	0.029398	1	0.058767	0.026904	0.015298	0.0030204	0.0019978	-0.013036	-0.015063	-0.015595	-0.010133	-0.020349	-0.030197	-0.024041	-0.029746	-0.01907	-0.026806	-0.031187	-0.020542	-0.017859	-0.028471	-0.020005	-0.015438	-0.027334	-0.015188	-0.015682	-0.018923	-0.017592	-0.021908
-0.010233	-0.12996	-0.061493	0.015501	0.058767	1	0.075433	0.046462	0.017261	0.015716	0.010371	-0.0097066	-0.014414	-0.0067901	0.00034491	-0.013327	-0.019075	-0.017683	-0.014205	-0.014794	-0.0088323	-0.0014128	-0.022543	0.0033093	-0.006954	-0.014873	-0.012251	-0.0099315	-0.018567	-0.01544	-0.012891	-0.016597
-0.021198	-0.1382	-0.064694	-0.012358	0.026904	0.075433	1	0.070394	0.050482	0.024844	0.0077837	0.010028	0.001117	0.0079401	0.024316	0.012509	-0.00088114	-0.011195	-0.010846	0.00013799	0.017462	0.016527	0.015614	0.0047235	0.012404	-0.0062317	0.0030909	-0.0052219	0.015843	0.0041663	0.00011582	0.004313
-0.030232	-0.13729	-0.058014	-0.0024308	0.015298	0.046462	0.070394	1	0.084181	0.06258	0.024163	0.029024	0.0026031	0.018662	0.024491	0.0066286	0.012599	0.0029521	0.014994	0.0054789	0.012343	0.01602	0.019604	0.012704	0.012669	0.017434	0.015129	0.0081897	0.008947	0.013828	0.0084786	0.015805
-0.01944	-0.14066	-0.071517	-0.02709	0.0030204	0.017261	0.050482	0.084181	1	0.10854	0.048262	0.039664	0.018707	0.022143	0.031359	0.030894	0.019515	0.016153	0.013946	0.012461	0.016253	0.014809	0.016557	0.010225	0.016914	0.009736	0.007742	0.015579	0.021454	0.0043633	0.0092233	0.0025559
-0.036555	-0.16493	-0.09097	-0.05244	0.0019978	0.015716	0.024844	0.06258	0.10854	1	0.11878	0.076536	0.053612	0.045603	0.040442	0.036042	0.026497	0.028745	0.040195	0.027103	0.028966	0.029902	0.019568	0.012782	0.022194	0.015198	0.015748	0.020672	0.01558	0.011042	0.0071999	-5.883e-05
-0.02866	-0.15843	-0.08747	-0.032212	-0.013036	0.010371	0.0077837	0.024163	0.048262	0.11878	1	0.13506	0.08501	0.057988	0.059014	0.048724	0.055272	0.049545	0.031743	0.040681	0.046601	0.03943	0.034724	0.024095	0.035371	0.026853	0.030944	0.025456	0.017036	0.020335	0.023273	0.0042861
-0.025151	-0.1419	-0.10064	-0.039598	-0.015063	-0.0097066	0.010028	0.029024	0.039664	0.076536	0.13506	1	0.14246	0.098581	0.07795	0.078905	0.070382	0.064925	0.061162	0.055052	0.056932	0.060257	0.067775	0.055607	0.049181	0.0514	0.040219	0.036294	0.049376	0.043541	0.040818	0.045435
-0.020692	-0.14241	-0.092151	-0.040377	-0.015595	-0.014414	0.001117	0.0026031	0.018707	0.053612	0.08501	0.14246	1	0.15852	0.11612	0.11671	0.11057	0.10383	0.090913	0.094632	0.10443	0.091503	0.086332	0.085407	0.090984	0.077492	0.075032	0.075291	0.077324	0.074375	0.070032	0.066212
-0.028974	-0.14665	-0.084792	-0.046947	-0.010133	-0.0067901	0.0079401	0.018662	0.022143	0.045603	0.057988	0.098581	0.15852	1	0.15579	0.14948	0.1411	0.1128	0.12415	0.13162	0.10977	0.11	0.11404	0.10233	0.10894	0.091711	0.10477	0.10718	0.098835	0.10308	0.092575	0.085488
-0.027852	-0.15815	-0.084997	-0.034092	-0.020349	0.00034491	0.024316	0.024491	0.031359	0.040442	0.059014	0.07795	0.11612	0.15579	1	0.19	0.16466	0.13375	0.1285	0.14216	0.14003	0.13289	0.13145	0.13067	0.12505	0.11897	0.12892	0.13713	0.13305	0.13004	0.13269	0.11839
-0.021407	-0.14101	-0.075648	-0.050209	-0.030197	-0.013327	0.012509	0.0066286	0.030894	0.036042	0.048724	0.078905	0.11671	0.14948	0.19	1	0.20993	0.18252	0.13922	0.15372	0.14471	0.13488	0.12473	0.13708	0.1353	0.13151	0.12745	0.14068	0.13353	0.13716	0.14073	0.14081
-0.0066476	-0.13529	-0.086138	-0.04361	-0.024041	-0.019075	-0.00088114	0.012599	0.019515	0.026497	0.055272	0.070382	0.11057	0.1411	0.16466	0.20993	1	0.22479	0.18395	0.18209	0.17102	0.16584	0.16597	0.16248	0.16145	0.14623	0.15053	0.15127	0.1455	0.14299	0.15512	0.14744
-0.0041189	-0.12463	-0.075376	-0.044946	-0.029746	-0.017683	-0.011195	0.0029521	0.016153	0.028745	0.049545	0.064925	0.10383	0.1128	0.13375	0.18252	0.22479	1	0.21949	0.20145	0.17449	0.17559	0.17195	0.16251	0.18015	0.17046	0.17026	0.17293	0.16462	0.15805	0.1518	0.15129
0.0013667	-0.11824	-0.066505	-0.049184	-0.01907	-0.014205	-0.010846	0.014994	0.013946	0.040195	0.031743	0.061162	0.090913	0.12415	0.1285	0.13922	0.18395	0.21949	1	0.21555	0.1976	0.18871	0.19269	0.19345	0.18642	0.18868	0.18267	0.18228	0.17121	0.17411	0.16958	0.16705
0.0084496	-0.1166	-0.072912	-0.035161	-0.026806	-0.014794	0.00013799	0.0054789	0.012461	0.027103	0.040681	0.055052	0.094632	0.13162	0.14216	0.15372	0.18209	0.20145	0.21555	1	0.23904	0.21486	0.20414	0.2147	0.20591	0.19645	0.19795	0.19526	0.19779	0.18035	0.17989	0.17434
0.010099	-0.10157	-0.076	-0.039345	-0.031187	-0.0088323	0.017462	0.012343	0.016253	0.028966	0.046601	0.056932	0.10443	0.10977	0.14003	0.14471	0.17102	0.17449	0.1976	0.23904	1	0.23854	0.2341	0.22071	0.22256	0.22258	0.21176	0.20141	0.2059	0.19889	0.19308	0.19593
0.0047978	-0.11391	-0.061985	-0.032668	-0.020542	-0.0014128	0.016527	0.01602	0.014809	0.029902	0.03943	0.060257	0.091503	0.11	0.13289	0.13488	0.16584	0.17559	0.18871	0.21486	0.23854	1	0.26852	0.24715	0.23641	0.24151	0.22833	0.22575	0.21509	0.21309	0.20355	0.20195
0.00239	-0.10186	-0.073442	-0.026663	-0.017859	-0.022543	0.015614	0.019604	0.016557	0.019568	0.034724	0.067775	0.086332	0.11404	0.13145	0.12473	0.16597	0.17195	0.19269	0.20414	0.2341	0.26852	1	0.26434	0.25369	0.24575	0.24146	0.23341	0.23573	0.22815	0.21357	0.21223
0.011234	-0.086855	-0.073328	-0.033258	-0.028471	0.0033093	0.0047235	0.012704	0.010225	0.012782	0.024095	0.055607	0.085407	0.10233	0.13067	0.13708	0.16248	0.16251	0.19345	0.2147	0.22071	0.24715	0.26434	1	0.28363	0.26508	0.25882	0.24982	0.24692	0.23162	0.22653	0.21955
0.011132	-0.10527	-0.062533	-0.025582	-0.020005	-0.006954	0.012404	0.012669	0.016914	0.022194	0.035371	0.049181	0.090984	0.10894	0.12505	0.1353	0.16145	0.18015	0.18642	0.20591	0.22256	0.23641	0.25369	0.28363	1	0.28153	0.27136	0.26563	0.25294	0.24116	0.24145	0.23188
0.018235	-0.094627	-0.056474	-0.012772	-0.015438	-0.014873	-0.0062317	0.017434	0.009736	0.015198	0.026853	0.0514	0.077492	0.091711	0.11897	0.13151	0.14623	0.17046	0.18868	0.19645	0.22258	0.24151	0.24575	0.26508	0.28153	1	0.29794	0.2837	0.28121	0.27312	0.26236	0.2525
0.025933	-0.087307	-0.068442	-0.021874	-0.027334	-0.012251	0.0030909	0.015129	0.007742	0.015748	0.030944	0.040219	0.075032	0.10477	0.12892	0.12745	0.15053	0.17026	0.18267	0.19795	0.21176	0.22833	0.24146	0.25882	0.27136	0.29794	1	0.31118	0.29671	0.29069	0.28345	0.27855
0.026083	-0.10385	-0.052538	-0.019746	-0.015188	-0.0099315	-0.0052219	0.0081897	0.015579	0.020672	0.025456	0.036294	0.075291	0.10718	0.13713	0.14068	0.15127	0.17293	0.18228	0.19526	0.20141	0.22575	0.23341	0.24982	0.26563	0.2837	0.31118	1	0.32575	0.31752	0.29999	0.29865
0.030549	-0.088587	-0.058884	-0.02339	-0.015682	-0.018567	0.015843	0.008947	0.021454	0.01558	0.017036	0.049376	0.077324	0.098835	0.13305	0.13353	0.1455	0.16462	0.17121	0.19779	0.2059	0.21509	0.23573	0.24692	0.25294	0.28121	0.29671	0.32575	1	0.34692	0.3417	0.33033
0.03159	-0.087571	-0.061101	-0.03391	-0.018923	-0.01544	0.0041663	0.013828	0.0043633	0.011042	0.020335	0.043541	0.074375	0.10308	0.13004	0.13716	0.14299	0.15805	0.17411	0.18035	0.19889	0.21309	0.22815	0.23162	0.24116	0.27312	0.29069	0.31752	0.34692	1	0.37567	0.36375
0.027805	-0.082041	-0.058017	-0.030381	-0.017592	-0.012891	0.00011582	0.0084786	0.0092233	0.0071999	0.023273	0.040818	0.070032	0.092575	0.13269	0.14073	0.15512	0.1518	0.16958	0.17989	0.19308	0.20355	0.21357	0.22653	0.24145	0.26236	0.28345	0.29999	0.3417	0.37567	1	0.40238
0.029865	-0.06953	-0.058656	-0.029855	-0.021908	-0.016597	0.004313	0.015805	0.0025559	-5.883e-05	0.0042861	0.045435	0.066212	0.085488	0.11839	0.14081	0.14744	0.15129	0.16705	0.17434	0.19593	0.20195	0.21223	0.21955	0.23188	0.2525	0.27855	0.29865	0.33033	0.36375	0.40238	1

## Sheet: S4a
0.011821	0.012434	0.011982	0.01068	0.0090543	0.0060478	0.001075	-0.0047693	-0.010347	-0.016105	-0.022246	-0.028319	-0.032893	-0.034531	-0.033288	-0.030378	-0.025825	-0.019221	-0.011349	-0.0032366	0.0042946	0.010097	0.013707	0.016844	0.02043	0.023688	0.025713	0.026754	0.02848	0.031356	0.034474	0.037641	0.041246	0.045212	0.049348	0.053393	0.05545	0.054149	0.050229	0.044917	0.03891	0.033764	0.030365	0.028127	0.025886	0.023327	0.02145	0.020787	0.021247	0.022863
0.078396	0.080645	0.077917	0.070808	0.060827	0.043394	0.017416	-0.010684	-0.035506	-0.059004	-0.083021	-0.10653	-0.12331	-0.12699	-0.11662	-0.096654	-0.068679	-0.03197	0.011254	0.056866	0.099028	0.13066	0.15084	0.1693	0.1905	0.21075	0.22632	0.238	0.25248	0.27178	0.29305	0.31529	0.33905	0.36265	0.38394	0.40172	0.40912	0.40096	0.38069	0.35416	0.32452	0.29823	0.27918	0.26381	0.24582	0.22428	0.20543	0.19269	0.18645	0.18674
0.22308	0.22497	0.21906	0.20442	0.18058	0.14163	0.090226	0.039952	0.00017962	-0.032151	-0.062187	-0.089635	-0.10406	-0.095093	-0.058363	0.0010118	0.075829	0.16331	0.26287	0.36967	0.47009	0.54771	0.60322	0.65722	0.71745	0.77684	0.83014	0.87899	0.93319	0.99609	1.0659	1.1399	1.2156	1.287	1.346	1.3891	1.408	1.3957	1.3571	1.303	1.2394	1.176	1.1194	1.0626	0.9935	0.9121	0.83358	0.76795	0.71927	0.68718
0.39561	0.39474	0.39198	0.38071	0.35441	0.31604	0.27516	0.24063	0.21805	0.20749	0.203	0.20294	0.21408	0.245	0.30439	0.39263	0.49602	0.60451	0.72152	0.84827	0.97478	1.0847	1.1797	1.2782	1.3855	1.4942	1.6018	1.7113	1.8278	1.9537	2.0927	2.2403	2.3884	2.5283	2.6458	2.7333	2.7876	2.8041	2.7828	2.7322	2.6568	2.5614	2.4516	2.3254	2.1761	2.0061	1.8332	1.6756	1.5445	1.4383
0.57091	0.57648	0.58812	0.59383	0.586	0.57743	0.57615	0.57393	0.57029	0.57247	0.57746	0.57932	0.57725	0.58293	0.61036	0.66416	0.73088	0.79868	0.86861	0.94586	1.0371	1.1359	1.2392	1.3548	1.4859	1.6246	1.7666	1.9146	2.0687	2.2289	2.4019	2.5868	2.7753	2.9608	3.1309	3.2763	3.3914	3.4689	3.503	3.4942	3.4391	3.3366	3.195	3.0272	2.8389	2.6301	2.4116	2.2069	2.0317	1.8825
0.68051	0.69851	0.7242	0.74819	0.76823	0.79376	0.82542	0.84859	0.86272	0.88037	0.89755	0.89614	0.86569	0.82174	0.78563	0.7679	0.7616	0.75685	0.75302	0.75623	0.77992	0.82008	0.87123	0.94201	1.0406	1.1559	1.2786	1.4037	1.5227	1.6321	1.746	1.877	2.0212	2.1704	2.3173	2.4609	2.5957	2.7084	2.7889	2.8289	2.8135	2.7369	2.6157	2.4748	2.3253	2.1609	1.9843	1.8174	1.6754	1.5532
0.48777	0.50406	0.5273	0.55847	0.60097	0.65133	0.70268	0.75047	0.799	0.85523	0.91236	0.94979	0.9518	0.92469	0.88211	0.83814	0.80224	0.7657	0.72463	0.68643	0.667	0.66023	0.65739	0.66755	0.70247	0.7548	0.81327	0.86335	0.89411	0.9062	0.91932	0.95441	1.013	1.0859	1.1703	1.2721	1.3847	1.4842	1.5541	1.583	1.556	1.4731	1.3551	1.2267	1.1021	0.97897	0.85329	0.73636	0.639	0.5558
0.035126	0.044207	0.06035	0.08811	0.13051	0.17829	0.22536	0.27835	0.34352	0.41697	0.49063	0.55108	0.58379	0.58469	0.55437	0.5084	0.47315	0.44272	0.40238	0.35555	0.32216	0.29842	0.27125	0.2407	0.21837	0.21116	0.20704	0.18415	0.1426	0.097403	0.061956	0.045831	0.048437	0.06521	0.10293	0.16604	0.23892	0.29347	0.31576	0.29996	0.24206	0.1518	0.040396	-0.084748	-0.20435	-0.30353	-0.38453	-0.45188	-0.50854	-0.55908
-0.42654	-0.41392	-0.38999	-0.35721	-0.31995	-0.28574	-0.25314	-0.21126	-0.15945	-0.1096	-0.068696	-0.038014	-0.022882	-0.029246	-0.060761	-0.098715	-0.12009	-0.13469	-0.16371	-0.20539	-0.23908	-0.26512	-0.29535	-0.33504	-0.37891	-0.41651	-0.45793	-0.51692	-0.58	-0.62787	-0.65872	-0.67497	-0.6779	-0.66386	-0.62008	-0.54841	-0.47148	-0.41436	-0.38189	-0.37347	-0.38974	-0.42407	-0.4764	-0.54773	-0.61405	-0.65407	-0.67212	-0.68178	-0.69808	-0.72606
-0.58637	-0.58618	-0.57366	-0.54853	-0.521	-0.50256	-0.48799	-0.46362	-0.42753	-0.39057	-0.36297	-0.34373	-0.33229	-0.33289	-0.3472	-0.35751	-0.35763	-0.36178	-0.38155	-0.41085	-0.43646	-0.46047	-0.48739	-0.5165	-0.54863	-0.58205	-0.62504	-0.67994	-0.73603	-0.77612	-0.79534	-0.79656	-0.77825	-0.73173	-0.65211	-0.54848	-0.44153	-0.34925	-0.26574	-0.19028	-0.13567	-0.10781	-0.10446	-0.11711	-0.12334	-0.11441	-0.10533	-0.10639	-0.12407	-0.16074
-0.43614	-0.45648	-0.46655	-0.45906	-0.44554	-0.44221	-0.4448	-0.43793	-0.41004	-0.36403	-0.31573	-0.27421	-0.24165	-0.21778	-0.20212	-0.18939	-0.18534	-0.19784	-0.2201	-0.24046	-0.25547	-0.27456	-0.29986	-0.32033	-0.33389	-0.34827	-0.37793	-0.42282	-0.47542	-0.51657	-0.53549	-0.53354	-0.50676	-0.44698	-0.35807	-0.24762	-0.1295	-0.019078	0.088063	0.18695	0.25971	0.29967	0.31774	0.32628	0.33835	0.34964	0.34491	0.31818	0.27221	0.21266
-0.17591	-0.18291	-0.18269	-0.17592	-0.17035	-0.17688	-0.19625	-0.21473	-0.20992	-0.17264	-0.11961	-0.066303	-0.016773	0.033394	0.082109	0.11519	0.12082	0.10042	0.069072	0.038295	0.013778	-0.0091712	-0.031041	-0.039023	-0.034395	-0.036692	-0.064134	-0.11123	-0.16519	-0.20591	-0.22797	-0.23824	-0.22995	-0.18847	-0.11536	-0.016443	0.096796	0.20979	0.31576	0.40099	0.44954	0.46474	0.46724	0.46622	0.47116	0.47554	0.46856	0.44236	0.39993	0.34869
0.077688	0.083918	0.088147	0.084629	0.077805	0.063927	0.031783	-0.0074772	-0.026108	-0.0079981	0.038121	0.097379	0.15425	0.20326	0.24143	0.25754	0.24829	0.21899	0.17438	0.11884	0.065838	0.022304	-0.0060824	-0.0094999	0.0070665	0.017773	0.0047898	-0.03	-0.080276	-0.12824	-0.16333	-0.1904	-0.20334	-0.17609	-0.10271	0.00085107	0.115	0.22828	0.33009	0.40416	0.43499	0.42967	0.4188	0.41643	0.43315	0.45704	0.47199	0.46955	0.45205	0.42274
0.31112	0.31428	0.30886	0.29506	0.28745	0.28189	0.25928	0.22932	0.21489	0.23219	0.28522	0.35817	0.41156	0.42299	0.39898	0.35541	0.31005	0.26997	0.21618	0.13471	0.042099	-0.042959	-0.10146	-0.12626	-0.12252	-0.11421	-0.11834	-0.14025	-0.18703	-0.24679	-0.29356	-0.32879	-0.35411	-0.33474	-0.26086	-0.1613	-0.062534	0.030484	0.11278	0.17425	0.20062	0.19225	0.18117	0.18616	0.21534	0.25141	0.27332	0.27703	0.27235	0.26236
[truncated: 31 more columns]

## Sheet: S4b
-0.0092566	-0.0093551	-0.0089956	-0.0078022	-0.0058753	-0.0039326	-0.0016084	0.00098525	0.0024355	0.0021311	0.00038586	-0.0031467	-0.0071274	-0.0089121	-0.0076133	-0.0052099	-0.0048395	-0.007351	-0.010729	-0.014001	-0.017364	-0.020716	-0.024035	-0.028177	-0.032485	-0.035616	-0.037026	-0.037205	-0.036835	-0.035787	-0.033032	-0.029325	-0.026524	-0.024214	-0.020425	-0.013772	-0.0050782	0.0039429	0.011423	0.016055	0.017271	0.015296	0.011457	0.0078514	0.0057745	0.0063196	0.0095381	0.015004	0.021046	0.025504
-0.053806	-0.049563	-0.042426	-0.032889	-0.021819	-0.011229	0.00033251	0.012602	0.020864	0.022194	0.016672	0.0023021	-0.01468	-0.023156	-0.019372	-0.011336	-0.011019	-0.020496	-0.032228	-0.043651	-0.055296	-0.065631	-0.075703	-0.090783	-0.10674	-0.1154	-0.11495	-0.10968	-0.10347	-0.095667	-0.081942	-0.06459	-0.050218	-0.036746	-0.017086	0.013355	0.051394	0.090542	0.12342	0.14368	0.14821	0.13791	0.11846	0.099049	0.086083	0.0864	0.10161	0.12926	0.16002	0.18275
-0.14106	-0.12503	-0.10339	-0.082036	-0.062617	-0.044774	-0.027112	-0.0097582	0.0044428	0.011407	0.008173	-0.0096737	-0.031846	-0.042892	-0.038257	-0.029372	-0.030425	-0.039479	-0.046917	-0.052016	-0.054504	-0.050635	-0.046532	-0.054219	-0.062766	-0.05217	-0.020323	0.019257	0.055946	0.090208	0.12875	0.17111	0.21094	0.25143	0.29866	0.35592	0.41985	0.48326	0.53731	0.57003	0.57355	0.54864	0.50491	0.45937	0.4257	0.42059	0.45016	0.50816	0.57214	0.618
-0.24488	-0.2263	-0.20668	-0.19758	-0.19822	-0.19962	-0.20229	-0.20702	-0.20721	-0.20137	-0.19493	-0.19113	-0.18465	-0.1725	-0.15652	-0.14213	-0.13026	-0.11004	-0.077747	-0.036919	0.013294	0.072986	0.12869	0.16834	0.20613	0.26776	0.35775	0.45802	0.55226	0.63817	0.71923	0.79914	0.87925	0.96023	1.0354	1.098	1.1481	1.1876	1.2181	1.2301	1.2146	1.1724	1.1126	1.0545	1.0151	1.0116	1.0493	1.118	1.1891	1.2351
-0.2947	-0.28915	-0.29225	-0.31344	-0.34719	-0.3798	-0.41011	-0.44041	-0.4645	-0.47522	-0.47351	-0.45546	-0.42027	-0.37356	-0.32055	-0.2639	-0.20395	-0.13133	-0.043721	0.055156	0.16146	0.26622	0.35616	0.4257	0.48233	0.54666	0.635	0.74189	0.85531	0.97215	1.0922	1.2117	1.3271	1.4373	1.5339	1.604	1.6427	1.6525	1.6423	1.6118	1.5623	1.4998	1.4336	1.3859	1.3744	1.3998	1.4504	1.5128	1.5662	1.5917
-0.054514	-0.036578	-0.025596	-0.031234	-0.050309	-0.075006	-0.10051	-0.12652	-0.15435	-0.18073	-0.20144	-0.20228	-0.17699	-0.1278	-0.053893	0.040805	0.14576	0.26268	0.38963	0.51694	0.63577	0.73791	0.81905	0.87703	0.90861	0.9235	0.9451	0.98421	1.0429	1.1231	1.2231	1.3271	1.4225	1.5091	1.5887	1.6497	1.676	1.661	1.6114	1.5385	1.4605	1.387	1.3209	1.2816	1.2846	1.3166	1.3499	1.3727	1.3779	1.3612
0.48498	0.52233	0.56575	0.60466	0.63216	0.64139	0.6353	0.61618	0.57674	0.51791	0.45383	0.40765	0.39386	0.41485	0.47457	0.56199	0.6577	0.75993	0.86655	0.96767	1.055	1.1243	1.1803	1.2272	1.2576	1.2676	1.2736	1.2893	1.3204	1.3682	1.4298	1.492	1.5417	1.5764	1.6035	1.6212	1.6151	1.5756	1.5035	1.4123	1.3242	1.2397	1.152	1.0748	1.022	0.98511	0.94376	0.89441	0.83483	0.76834
0.74418	0.79809	0.87115	0.94683	1.008	1.0425	1.0505	1.0283	0.96648	0.8737	0.77272	0.68649	0.63373	0.62044	0.64825	0.70098	0.75651	0.81396	0.87839	0.94252	0.99487	1.0328	1.0641	1.0972	1.1276	1.1507	1.1784	1.2153	1.2633	1.3166	1.3631	1.3991	1.4199	1.4229	1.4098	1.3778	1.3234	1.2515	1.162	1.0565	0.94967	0.8381	0.71555	0.59078	0.47549	0.37326	0.28101	0.20081	0.13349	0.079374
0.66225	0.71859	0.79225	0.87041	0.93879	0.981	0.99115	0.96638	0.90471	0.81894	0.72095	0.62156	0.53727	0.47666	0.44619	0.44114	0.44536	0.45938	0.49209	0.53306	0.56822	0.59731	0.62256	0.64921	0.68129	0.721	0.7711	0.82291	0.88247	0.94433	0.99032	1.0222	1.0444	1.0534	1.04	0.99443	0.91843	0.83035	0.74095	0.64409	0.53911	0.42174	0.2965	0.17255	0.058933	-0.0364	-0.11077	-0.16455	-0.19376	-0.20194
0.60621	0.65013	0.6993	0.74888	0.79467	0.81948	0.81855	0.79748	0.75674	0.6971	0.6205	0.53437	0.4466	0.36028	0.28819	0.24086	0.21108	0.20045	0.21639	0.24564	0.27482	0.30247	0.32195	0.3372	0.36216	0.40031	0.44367	0.48301	0.53388	0.5969	0.66108	0.72632	0.78782	0.83389	0.8504	0.82619	0.76082	0.67584	0.59247	0.50738	0.41359	0.30926	0.2052	0.11371	0.045075	0.0051447	-0.013591	-0.020115	-0.017971	-0.012643
0.51491	0.54726	0.57988	0.60875	0.63481	0.64692	0.64769	0.6433	0.62355	0.58092	0.52463	0.46762	0.40821	0.33947	0.2721	0.22411	0.19547	0.18728	0.20282	0.23065	0.26115	0.28562	0.28737	0.27534	0.27401	0.28681	0.30358	0.31921	0.34617	0.39238	0.46217	0.5511	0.64129	0.71934	0.77256	0.78859	0.76266	0.70745	0.63769	0.55889	0.47564	0.38912	0.29679	0.21281	0.16361	0.15483	0.16151	0.1618	0.14761	0.12525
0.22449	0.25074	0.28883	0.33278	0.37443	0.40736	0.43796	0.45836	0.44615	0.39873	0.34254	0.30476	0.28025	0.25269	0.22698	0.21977	0.22645	0.23863	0.25771	0.28554	0.32335	0.35169	0.34421	0.31016	0.27782	0.2605	0.2553	0.25039	0.24543	0.25634	0.29892	0.37065	0.45297	0.5361	0.61432	0.67697	0.71233	0.71692	0.68776	0.63205	0.56704	0.49752	0.40783	0.31318	0.25082	0.22449	0.20679	0.17373	0.12051	0.067833
-0.13258	-0.10773	-0.05368	0.015854	0.077057	0.13144	0.18874	0.22117	0.20241	0.13925	0.062829	0.011666	-0.0096974	-0.019225	-0.016673	0.011785	0.054727	0.090513	0.11166	0.13076	0.16058	0.17839	0.15616	0.098404	0.028389	-0.027396	-0.061959	-0.090986	-0.11735	-0.12854	-0.11641	-0.07358	-0.0099011	0.057031	0.12909	0.21192	0.29452	0.36183	0.39616	0.39242	0.36486	0.31698	0.23418	0.14283	0.080526	0.042762	0.010201	-0.034504	-0.091125	-0.13227
-0.31504	-0.27986	-0.20479	-0.1197	-0.057973	-0.0047869	0.057306	0.084524	0.048069	-0.033494	-0.12315	-0.18277	-0.20615	-0.21099	-0.20055	-0.16246	-0.10915	-0.070126	-0.066274	-0.080978	-0.094894	-0.12546	-0.19306	-0.29425	-0.40988	-0.5009	-0.55471	-0.59139	-0.61556	-0.63044	-0.64143	-0.62387	-0.57427	-0.52368	-0.46811	-0.38535	-0.28185	-0.17536	-0.084446	-0.028261	-0.012355	-0.045358	-0.13584	-0.23409	-0.29086	-0.30935	-0.30494	-0.29465	-0.28543	-0.2614
[truncated: 31 more columns]

[truncated: 25 more sheets: S4c, S4d, S4e, S4f, S5a, S5b, S5c, S5d, S5e, S5f, S6a, S6b, S6c, S6d, S6e, S6f, S7a, S7b, S7c, S7d …]
